# Supplementary material for: Draft Genomes, Phylogenetic Reconstruction, and Comparative Genomics of Two Novel Cohabiting Bacterial Symbionts Isolated from Frankliniella occidentalis
Source: Genome Biol Evol. 2015 Jul 21;7(8):2188–202. doi: 10.1093/gbe/evv136 (PMC4558854; doi:10.1093/gbe/evv136)
Supplement: Supplementary Data [file supp_evv136_Supplementary_Tables.xlsx]

## Sheet: S1
Table S1: Reconstructed Pantoea/Erwinia LCA core genome.
Genes present in the reconstructed core genome of the Pantoea/Erwinia LCA. Locus tags refer to orthologous genes.
Locus_tag	Description	Genomic_nucleotide_accession.version
Z4418	30S ribosomal protein S21	NC_002655.2
Z4621	Fis family transcriptional regulator	NC_002655.2
Z5060	50S ribosomal protein L33	NC_002655.2
Z2868	cold shock-like protein CspC	NC_002655.2
ETA_23620	cold shock protein CspE	NC_010694.1
ETA_18350	integration host factor subunit alpha	NC_010694.1
ETA_18390	50S ribosomal protein L35	NC_010694.1
ETA_00420	DNA-directed RNA polymerase subunit omega	NC_010694.1
ETA_26650	carbon storage regulator	NC_010694.1
PANA_3566	Rod shape-determining protein MreB	NC_013956.2
EbC_00010	protein MioC, involved in modulation of initiation at oriC	NC_014306.1
EbC_00040	protein ViaA, VWA-domain protein interacting with AAA ATPase	NC_014306.1
EbC_00100	amidohydrolase	NC_014306.1
EbC_00110	purine permease	NC_014306.1
EbC_00240	hypothetical protein	NC_014306.1
EbC_00290	O2-independent coproporphyrinogen III oxidase	NC_014306.1
EbC_00360	D-tyrosyl-tRNA (Tyr) deacylase	NC_014306.1
EbC_00380	Pseudouridine synthase	NC_014306.1
EbC_00390	hypothetical protein	NC_014306.1
EbC_00420	ATP-dependent DNA helicase RecG	NC_014306.1
EbC_00480	hypothetical protein	NC_014306.1
EbC_00500	phosphonoacetate hydrolase	NC_014306.1
EbC_00530	hypothetical protein	NC_014306.1
EbC_00540	hypothetical protein	NC_014306.1
EbC_00550	nucleoside permease	NC_014306.1
EbC_00670	3-deoxy-D-manno-octulosonic-acid transferase	NC_014306.1
EbC_00690	heptosyl III transferase WaaQ	NC_014306.1
EbC_00720	group 1 glycosyl transferase	NC_014306.1
EbC_00760	Heptosyltransferase I WaaC	NC_014306.1
EbC_00780	ADP-L-glycero-D-manno-heptose-6-epimerase	NC_014306.1
EbC_00800	L-threonine 3-dehydrogenase	NC_014306.1
EbC_00830	hypothetical protein	NC_014306.1
EbC_00850	hypothetical protein	NC_014306.1
EbC_00860	protein-export protein SecB	NC_014306.1
EbC_00980	hypothetical protein	NC_014306.1
EbC_00990	DNA adenine methylase	NC_014306.1
EbC_01160	phage baseplate assembly protein	NC_014306.1
EbC_01300	Cation-efflux pump FieF	NC_014306.1
EbC_01360	short-chain dehydrogenase	NC_014306.1
EbC_01370	antibiotic biosynthesis protein	NC_014306.1
EbC_01390	aminotransferase	NC_014306.1
EbC_01400	lysine exporter protein LysE/YggA	NC_014306.1
EbC_01410	Malate:quinone oxidoreductase	NC_014306.1
EbC_01430	GntR family transcriptional regulator	NC_014306.1
EbC_01440	triosephosphate isomerase	NC_014306.1
EbC_01520	hypothetical protein	NC_014306.1
EbC_01530	ribonuclease activity A regulator	NC_014306.1
EbC_01620	oxidoreductase, aldo/keto reductase	NC_014306.1
EbC_01630	Met regulon regulatory protein MetJ	NC_014306.1
EbC_01740	LysR family transcripitonal regulator	NC_014306.1
EbC_01750	pyridine nucleotide transhydrogenase	NC_014306.1
EbC_01800	glutamate racemase	NC_014306.1
EbC_01840	acetolactate synthase large subunit	NC_014306.1
EbC_02000	lipopolysaccharide biosynthesis protein	NC_014306.1
EbC_02120	diaminopimelate epimerase	NC_014306.1
EbC_02140	tyrosine recombinase XerC	NC_014306.1
EbC_02160	DNA helicase II	NC_014306.1
EbC_02190	hypothetical protein	NC_014306.1
EbC_02200	outer membrane phospholipase A	NC_014306.1
EbC_02270	hypothetical protein	NC_014306.1
EbC_02280	LysR family transcripitonal regulator	NC_014306.1
EbC_02310	Uridine phosphorylase	NC_014306.1
EbC_02330	Ubiquinone/menaquinone biosynthesis methyltransferase	NC_014306.1
EbC_02410	3-octaprenyl-4-hydroxybenzoate carboxy-lyase	NC_014306.1
EbC_02710	uroporphyrinogen decarboxylase	NC_014306.1
EbC_02750	hypothetical protein	NC_014306.1
EbC_02790	amidohydrolase	NC_014306.1
EbC_02800	LysR family transcripitonal regulator	NC_014306.1
EbC_02810	homoserine O-succinyltransferase	NC_014306.1
EbC_02860	carbohydrate kinase	NC_014306.1
EbC_02880	methionine synthase	NC_014306.1
EbC_02920	ABC transporter permease	NC_014306.1
EbC_02930	ABC transporter permease	NC_014306.1
EbC_02940	ABC transporter ATP-binding protein	NC_014306.1
EbC_02950	sodium/phosphate cotransporter	NC_014306.1
EbC_02970	lysine-sensitive aspartokinase III	NC_014306.1
EbC_02990	glucose-6-phosphate isomerase	NC_014306.1
EbC_03080	LexA repressor	NC_014306.1
EbC_03100	hypothetical protein	NC_014306.1
EbC_03180	hypothetical protein	NC_014306.1
EbC_03190	aromatic-amino-acid aminotransferase	NC_014306.1
EbC_03330	UvrABC system protein A	NC_014306.1
EbC_03400	polysaccharide deacetylase	NC_014306.1
EbC_03430	major facilitator superfamily protein	NC_014306.1
EbC_03450	hydrolase	NC_014306.1
EbC_03520	diguanylate cyclase	NC_014306.1
EbC_03530	regulatory protein SoxS	NC_014306.1
EbC_03560	hypothetical protein	NC_014306.1
EbC_03590	effector of murein hydrolase	NC_014306.1
EbC_03620	Cation/acetate symporter ActP (acetate transporter actP)	NC_014306.1
EbC_03640	acetyl-coenzyme A synthetase	NC_014306.1
EbC_03670	AraC family transcriptional regulator	NC_014306.1
EbC_03680	2-isopropylmalate synthase	NC_014306.1
EbC_03710	Envelope protein SbmA	NC_014306.1
EbC_03730	major facilitator superfamily protein	NC_014306.1
EbC_03740	gluconate 2-dehydrogenase	NC_014306.1
EbC_03750	gluconate 2-dehydrogenase	NC_014306.1
EbC_03760	gluconate 2-dehydrogenase	NC_014306.1
EbC_03800	hypothetical protein	NC_014306.1
EbC_03810	LysR family transcripitonal regulator	NC_014306.1
EbC_03820	major facilitator superfamily protein	NC_014306.1
EbC_03830	cytoplasmic trehalase	NC_014306.1
EbC_03920	oxidoreductase family, NAD-binding Rossmann fold domain-containing protein	NC_014306.1
EbC_03930	MutT/nudix family protein	NC_014306.1
EbC_04010	hypothetical protein	NC_014306.1
EbC_04020	D-lactate dehydrogenase	NC_014306.1
EbC_04040	UmuD protein	NC_014306.1
EbC_04060	hypothetical protein	NC_014306.1
EbC_04070	hypothetical protein	NC_014306.1
EbC_04090	hypothetical protein	NC_014306.1
EbC_04110	Clp ATPase	NC_014306.1
EbC_04170	hypothetical protein	NC_014306.1
EbC_04190	hypothetical protein	NC_014306.1
EbC_04200	hypothetical protein	NC_014306.1
EbC_04250	Thiol:disulfide interchange protein DsbD	NC_014306.1
EbC_04320	hypothetical protein	NC_014306.1
EbC_04330	elongation factor P (EF-P)	NC_014306.1
EbC_04410	lysyl-tRNA synthetase	NC_014306.1
EbC_04470	sugar kinase	NC_014306.1
EbC_04570	adenylosuccinate synthetase	NC_014306.1
EbC_04590	ribonuclease R	NC_014306.1
EbC_04620	methyl-accepting chemotaxis protein	NC_014306.1
EbC_04630	hypothetical protein	NC_014306.1
EbC_04640	30S ribosomal protein S6	NC_014306.1
EbC_04680	FkbP-type peptidyl-prolyl cis-trans isomerase	NC_014306.1
EbC_04720	hypothetical protein	NC_014306.1
EbC_04750	hypothetical protein	NC_014306.1
EbC_04770	hypothetical protein	NC_014306.1
EbC_04790	methyl-accepting chemotaxis protein	NC_014306.1
EbC_04800	Fructose-1,6-bisphosphatase	NC_014306.1
EbC_04830	PmbA protease	NC_014306.1
EbC_04860	hypothetical protein	NC_014306.1
EbC_04870	hypothetical protein	NC_014306.1
EbC_04880	hypothetical protein	NC_014306.1
EbC_04890	hypothetical protein	NC_014306.1
EbC_04900	amidohydrolase	NC_014306.1
EbC_04910	selenocysteine synthase	NC_014306.1
EbC_04920	hypothetical protein	NC_014306.1
EbC_04930	hypothetical protein	NC_014306.1
EbC_04940	phosphotransferase system mannitol/fructose-specific IIA domain	NC_014306.1
EbC_04960	DnaA initiator-associating protein DiaA	NC_014306.1
EbC_04980	lipoprotein	NC_014306.1
EbC_04990	tetrapyrrole methylase	NC_014306.1
EbC_05000	shikimate 5-dehydrogenase	NC_014306.1
EbC_05010	hypothetical protein	NC_014306.1
EbC_05020	pirin	NC_014306.1
EbC_05030	LysR family transcripitonal regulator	NC_014306.1
EbC_05120	altronate oxidoreductase	NC_014306.1
EbC_05140	inner membrane symporter YgjU	NC_014306.1
EbC_05170	elongation factor TS	NC_014306.1
EbC_05230	hypothetical protein	NC_014306.1
EbC_05380	3-dehydroquinate dehydratase	NC_014306.1
EbC_05420	carbonate dehydratase	NC_014306.1
EbC_05430	sulfate transporter	NC_014306.1
EbC_05440	hypothetical protein	NC_014306.1
EbC_05460	ABC transporter	NC_014306.1
EbC_05480	alanine/aspartate exchanger	NC_014306.1
EbC_05500	aspartate decarboxylase	NC_014306.1
EbC_05560	TetR family transcripitonal regulator	NC_014306.1
EbC_05570	AraC family transcriptional regulator	NC_014306.1
EbC_05620	major facilitator family transporter	NC_014306.1
EbC_05630	transcriptional regulator	NC_014306.1
EbC_05640	nucleoside hydrolase	NC_014306.1
EbC_05670	metabolite transport protein	NC_014306.1
EbC_05770	lipoprotein	NC_014306.1
EbC_05790	OmpA family protein	NC_014306.1
EbC_05810	type VI secretion system-associated protein	NC_014306.1
EbC_05850	hypothetical protein	NC_014306.1
EbC_05880	Forkhead-associated (FHA) protein	NC_014306.1
EbC_05890	protein phosphatase 2C-like protein	NC_014306.1
EbC_05900	hypothetical protein	NC_014306.1
EbC_05910	virulence protein, SciE type family protein	NC_014306.1
EbC_05920	type VI secretion system, lysozyme-related family protein	NC_014306.1
EbC_05960	Serine/threonine protein kinase	NC_014306.1
EbC_05970	Rhs element Vgr family protein	NC_014306.1
EbC_05990	RHS family protein	NC_014306.1
EbC_06010	glutathione S-transferase	NC_014306.1
EbC_06020	hypothetical protein	NC_014306.1
EbC_06030	peptide chain release factor 3 (RF-3)	NC_014306.1
EbC_06060	hypothetical protein	NC_014306.1
EbC_06100	phosphopentomutase	NC_014306.1
EbC_06190	ABC transporter ATP-binding protein	NC_014306.1
EbC_06210	deoxyribose operon repressor	NC_014306.1
EbC_06260	glycine dehydrogenase	NC_014306.1
EbC_06310	xylose isomerase	NC_014306.1
EbC_06320	non-ribosomal peptide synthase	NC_014306.1
EbC_06330	ABC transporter ATP-binding protein	NC_014306.1
EbC_06340	ABC transporter ATP-binding protein	NC_014306.1
EbC_06350	ABC transporter permease	NC_014306.1
EbC_06360	ABC transporter permease	NC_014306.1
EbC_06370	ABC transporter substrate-binding protein	NC_014306.1
EbC_06380	GntR family transcriptional regulator	NC_014306.1
EbC_06390	urea amidolyase	NC_014306.1
EbC_06420	pirin	NC_014306.1
EbC_06440	major facilitator superfamily protein	NC_014306.1
EbC_06450	amidohydrolase	NC_014306.1
EbC_06480	Sensor protein	NC_014306.1
EbC_06500	PTS system beta-glucoside-specific transporter subunit IIBCA	NC_014306.1
EbC_06550	phosphoglycerate mutase	NC_014306.1
EbC_06600	bifunctional aspartokinase/homoserine dehydrogenase	NC_014306.1
EbC_06880	dihydrofolate reductase	NC_014306.1
EbC_06940	organic solvent tolerance protein	NC_014306.1
EbC_06950	molecular chaperone DnaJ	NC_014306.1
EbC_07280	Secretion monitor family protein	NC_014306.1
EbC_07290	protein translocase subunit SecA	NC_014306.1
EbC_07330	hypothetical protein	NC_014306.1
EbC_07430	N-acetylmuramyl L-alanine amydase	NC_014306.1
EbC_07460	Aromatic amino acid transport protein	NC_014306.1
EbC_07530	ABC transporter	NC_014306.1
EbC_07540	peptide ABC transporter ATP-binding protein	NC_014306.1
EbC_07560	ABC transporter permease	NC_014306.1
EbC_07570	peptide ABC transporter substrate-binding protein	NC_014306.1
EbC_07600	hypothetical protein	NC_014306.1
EbC_07660	dihydrodipicolinate synthase	NC_014306.1
EbC_07680	Hrp-dependent type III effector family protein	NC_014306.1
EbC_07700	DeoR family transcripitonal regulator	NC_014306.1
EbC_07710	S-adenosylmethionine decarboxylase	NC_014306.1
EbC_07820	aspartate 1-decarboxylase	NC_014306.1
EbC_08010	Cobalamin ABC transporter periplasmic cobalamin-binding protein	NC_014306.1
EbC_08060	hypothetical protein	NC_014306.1
EbC_08230	Lipid-A-disaccharide synthase	NC_014306.1
EbC_08280	hypothetical protein	NC_014306.1
EbC_08460	lytic murein transglycosylase D	NC_014306.1
EbC_08490	DNA polymerase III subunit epsilon	NC_014306.1
EbC_08520	Asp/Glu racemase	NC_014306.1
EbC_08540	hypothetical protein	NC_014306.1
EbC_08560	hypothetical protein	NC_014306.1
EbC_08570	gamma-glutamyltranspeptidase	NC_014306.1
EbC_08590	cysteine transport protein	NC_014306.1
EbC_08600	amino acid ABC transporter permease	NC_014306.1
EbC_08610	amino acid ABC transporter permease	NC_014306.1
EbC_08620	amino acid ABC transporter ATP-binding protein	NC_014306.1
EbC_08630	purine catabolism protein	NC_014306.1
EbC_08660	transthyretin family protein	NC_014306.1
EbC_08670	hydrolase	NC_014306.1
EbC_08680	aminotransferase	NC_014306.1
EbC_08690	aldolase	NC_014306.1
EbC_08700	hypothetical protein	NC_014306.1
EbC_08710	Strongly methionine salvage pathway enzyme E-2/E-2	NC_014306.1
EbC_08730	UDP kinase	NC_014306.1
EbC_08740	translation initiation factor EIF-2B	NC_014306.1
EbC_08790	hypothetical protein	NC_014306.1
EbC_08800	Damage inducible protein P (DNA polymerase IV)	NC_014306.1
EbC_08840	Curlin genes transcriptional activatory protein	NC_014306.1
EbC_08860	glutamate 5-kinase	NC_014306.1
EbC_08890	MarR family transcripitonal regulator	NC_014306.1
EbC_08910	AraC family transcriptional regulator	NC_014306.1
EbC_08940	transcriptional regulator	NC_014306.1
EbC_09010	Sensor protein	NC_014306.1
EbC_09020	major facilitator superfamily transporter	NC_014306.1
EbC_09050	hypothetical protein	NC_014306.1
EbC_09090	metabolite transport protein	NC_014306.1
EbC_09110	hypothetical protein	NC_014306.1
EbC_09170	ROK family protein	NC_014306.1
EbC_09240	hypothetical protein	NC_014306.1
EbC_09270	hypothetical protein	NC_014306.1
EbC_09300	oligopeptide ABC transporter ATPase	NC_014306.1
EbC_09340	transfer inhibition protein Tir	NC_014306.1
EbC_09360	hypothetical protein	NC_014306.1
EbC_09420	Cold shock protein	NC_014306.1
EbC_09480	hypothetical protein	NC_014306.1
EbC_09490	hypothetical protein	NC_014306.1
EbC_09500	hypothetical protein	NC_014306.1
EbC_09510	shikimate kinase	NC_014306.1
EbC_09550	Recombination associated protein	NC_014306.1
EbC_09580	hypothetical protein	NC_014306.1
EbC_09590	AraC family transcriptional regulator	NC_014306.1
EbC_09640	exonuclease	NC_014306.1
EbC_09700	branched-chain amino acid transport system II carrier protein	NC_014306.1
EbC_09740	alkyl hydroperoxide reductase subunit C	NC_014306.1
EbC_09790	protein-export membrane protein	NC_014306.1
EbC_09830	transcriptional repressor NrdR	NC_014306.1
EbC_09910	1-deoxy-D-xylulose-5-phosphate synthase	NC_014306.1
EbC_09990	cytochrome o ubiquinol oxidase C subunit	NC_014306.1
EbC_10060	BolA family transcripitonal regulator	NC_014306.1
EbC_10070	hypothetical protein	NC_014306.1
EbC_10080	ATP-dependent Clp protease proteolytic subunit	NC_014306.1
EbC_10090	ATP-dependent Clp protease ATP-binding protein ClpX	NC_014306.1
EbC_10190	AsnC family transcriptional regulator	NC_014306.1
EbC_10200	multidrug resistance-like ATP-binding protein	NC_014306.1
EbC_10270	YmoA, negative regulator of invasin expression	NC_014306.1
EbC_10300	ABC transporter ATP-binding protein	NC_014306.1
EbC_10310	ABC transporter	NC_014306.1
EbC_10340	50S ribosomal protein L36	NC_014306.1
EbC_10410	Primosomal replication protein N''	NC_014306.1
EbC_10430	adenine phosphoribosyltransferase	NC_014306.1
EbC_10460	Recombination protein RecR	NC_014306.1
EbC_10530	adenylate kinase and related kinase	NC_014306.1
EbC_10570	Fosmidomycin resistance protein	NC_014306.1
EbC_10600	LysR family transcripitonal regulator	NC_014306.1
EbC_10630	Copper-exporting P-type ATPase A	NC_014306.1
EbC_10730	hypothetical protein	NC_014306.1
EbC_10740	hypothetical protein	NC_014306.1
EbC_10750	thioredoxin-like protein	NC_014306.1
EbC_10780	bacteriophage CI repressor	NC_014306.1
EbC_11020	hypothetical protein	NC_014306.1
EbC_11180	ABC transporter permease	NC_014306.1
EbC_11200	Quorum-sensing transcriptional regulator	NC_014306.1
EbC_11370	phosphoenolpyruvate-dependent sugar phosphotransferase system, IIa component	NC_014306.1
EbC_11440	Alkyl hydroperoxide reductase/ Thiol specific antioxidant/ Mal allergen	NC_014306.1
EbC_11600	Luciferase family protein	NC_014306.1
EbC_11620	LysR family transcripitonal regulator	NC_014306.1
EbC_11640	TDP-glucose-4,6-dehydratase-like protein	NC_014306.1
EbC_11650	LysR family transcripitonal regulator	NC_014306.1
EbC_11680	DeoR family transcripitonal regulator	NC_014306.1
EbC_11690	NUDIX hydrolase	NC_014306.1
EbC_11870	Malate:quinone oxidoreductase	NC_014306.1
EbC_11950	hypothetical protein	NC_014306.1
EbC_12010	integral hypothetical protein	NC_014306.1
EbC_12020	methyl-accepting chemotaxis protein	NC_014306.1
EbC_12190	ABC transporter ATP-binding protein	NC_014306.1
EbC_12220	hypothetical protein	NC_014306.1
EbC_12240	ubiquinol oxidase subunit II	NC_014306.1
EbC_12300	glutathione S-transferase family protein	NC_014306.1
EbC_12310	hypothetical protein	NC_014306.1
EbC_12370	hydrolase	NC_014306.1
EbC_12380	Extracellular substrate-binding protein family 3	NC_014306.1
EbC_12390	Polar amino acid ABC transporter inner membrane subunit	NC_014306.1
EbC_12400	ABC transporter	NC_014306.1
EbC_12410	Sec-independent protein translocase protein	NC_014306.1
EbC_12500	hypothetical protein	NC_014306.1
EbC_12640	tRNA-thiotransferase	NC_014306.1
EbC_12790	Negative modulator of initiation of replication	NC_014306.1
EbC_12830	pathogenicity island protein	NC_014306.1
EbC_12860	hypothetical protein	NC_014306.1
EbC_12880	allophanate hydrolase subunit 2	NC_014306.1
EbC_12890	hypothetical protein	NC_014306.1
EbC_12920	pyrrolidone-carboxylate peptidase	NC_014306.1
EbC_13180	Hpt sensor hybrid histidine kinase	NC_014306.1
EbC_13200	hypothetical protein	NC_014306.1
EbC_13210	3-deoxy-7-phosphoheptulonate synthase	NC_014306.1
EbC_13360	zinc-binding dehydrogenase	NC_014306.1
EbC_13430	UvrABC system protein B	NC_014306.1
EbC_13520	hypothetical protein	NC_014306.1
EbC_13540	hypothetical protein	NC_014306.1
EbC_13550	hypothetical protein	NC_014306.1
EbC_13590	RNA polymerase sigma factor	NC_014306.1
EbC_13610	ATP-dependent RNA helicase	NC_014306.1
EbC_13650	phosphate transporter family protein	NC_014306.1
EbC_13660	Mg2 transporter CorA family protein	NC_014306.1
EbC_13680	hypothetical protein	NC_014306.1
EbC_13700	short-chain dehydrogenase	NC_014306.1
EbC_13710	hypothetical protein	NC_014306.1
EbC_13730	penicillin-binding protein 7 (D-alanyl-D-alanine-endopeptidase)	NC_014306.1
EbC_13790	hypothetical protein	NC_014306.1
EbC_13810	isopentenyl-diphosphate delta-isomerase	NC_014306.1
EbC_13840	glycine/betaine ABC transporter permease	NC_014306.1
EbC_13930	short-chain dehydrogenase	NC_014306.1
EbC_13950	HTH-type transcriptional regulator MlrA	NC_014306.1
EbC_14020	Extracellular substrate-binding protein, family 3	NC_014306.1
EbC_14080	Agmatinase	NC_014306.1
EbC_14090	LysR family transcripitonal regulator	NC_014306.1
EbC_14100	DNA-damage-inducible protein G	NC_014306.1
EbC_14130	urocanate hydratase	NC_014306.1
EbC_14160	hypothetical protein	NC_014306.1
EbC_14220	Polar amino acid ABC transporter inner membrane subunit	NC_014306.1
EbC_14230	Polar amino acid ABC transporter inner membrane subunit	NC_014306.1
EbC_14240	ABC transporter	NC_014306.1
EbC_14270	hypothetical protein	NC_014306.1
EbC_14330	DNA protection during starvation protein	NC_014306.1
EbC_14380	multidrug resistance protein K	NC_014306.1
EbC_14400	RND efflux system, outer membrane lipoprotein, NodT	NC_014306.1
EbC_14470	ABC transporter substrate-binding protein	NC_014306.1
EbC_14560	D-alanyl-D-alanine carboxypeptidase	NC_014306.1
EbC_14600	glutaredoxin	NC_014306.1
EbC_14650	putrescine-binding periplasmic protein	NC_014306.1
EbC_14710	hypothetical protein	NC_014306.1
EbC_14720	arginine-binding periplasmic protein 2	NC_014306.1
EbC_14860	leucyl, phenylalanyl-tRNA-protein transferase	NC_014306.1
EbC_14940	seryl-tRNA synthetase	NC_014306.1
EbC_15060	Lipid A export ATP-binding/permease MsbA	NC_014306.1
EbC_15090	hypothetical protein	NC_014306.1
EbC_15120	hypothetical protein	NC_014306.1
EbC_15130	S-adenosylmethionine-dependent methyltransferase	NC_014306.1
EbC_15180	hypothetical protein	NC_014306.1
EbC_15190	hypothetical protein	NC_014306.1
EbC_15200	aspartate transaminase	NC_014306.1
EbC_15210	hypothetical protein	NC_014306.1
EbC_15380	3-hydroxydecanoyl-ACP dehydratase	NC_014306.1
EbC_15420	cell division inhibitor	NC_014306.1
EbC_15450	hypothetical protein	NC_014306.1
EbC_15460	Helicase IV	NC_014306.1
EbC_15490	CoA-binding protein	NC_014306.1
EbC_15500	hypothetical protein	NC_014306.1
EbC_15510	SAM-dependent methyltransferase	NC_014306.1
EbC_15530	Sulfurtransferase (tRNA 2-thiouridine synthesizing protein E)	NC_014306.1
EbC_15570	hypothetical protein	NC_014306.1
EbC_15600	transporter	NC_014306.1
EbC_15680	D-serine/D-alanine/glycine transporter	NC_014306.1
EbC_15740	hypothetical protein	NC_014306.1
EbC_15750	Response regulator protein	NC_014306.1
EbC_15760	UvrABC system protein C	NC_014306.1
EbC_15830	MarR family transcripitonal regulator	NC_014306.1
EbC_15840	transporter	NC_014306.1
EbC_15850	hemolysin D	NC_014306.1
EbC_15860	type I secretion outer membrane protein	NC_014306.1
EbC_15890	phospholipid/glycerol acyltransferase	NC_014306.1
EbC_15910	acyl carrier protein	NC_014306.1
EbC_16000	beta-ketoacyl synthase	NC_014306.1
EbC_16060	phospholipase YmdC	NC_014306.1
EbC_16110	acidic protein MsyB	NC_014306.1
EbC_16150	major facilitator superfamily transporter	NC_014306.1
EbC_16160	Lipid A biosynthesis lauroyl acyltransferase	NC_014306.1
EbC_16180	hypothetical protein	NC_014306.1
EbC_16220	N-methyl-L-tryptophan oxidase	NC_014306.1
EbC_16330	flagellar biosynthesis protein	NC_014306.1
EbC_16600	thymidylate kinase (DTMP kinase)	NC_014306.1
EbC_16640	HIT family protein	NC_014306.1
EbC_16650	hypothetical protein	NC_014306.1
EbC_16660	lipoprotein	NC_014306.1
EbC_16670	thiamine kinase	NC_014306.1
EbC_16720	transcription-repair-coupling factor	NC_014306.1
EbC_16740	ABC transporter permease	NC_014306.1
EbC_16750	lipoprotein-releasing system ATP-binding protein	NC_014306.1
EbC_16820	benzoate membrane transport protein	NC_014306.1
EbC_16840	peptidase T	NC_014306.1
EbC_16860	hypothetical protein	NC_014306.1
EbC_16930	ribosomal large subunit pseudouridine synthase E	NC_014306.1
EbC_17040	exopolysaccharide biosynthesis protein CpsF	NC_014306.1
EbC_17070	Virulence associated protein MsgA	NC_014306.1
EbC_17090	lipoprotein	NC_014306.1
EbC_17110	hypothetical protein	NC_014306.1
EbC_17120	muramoyltetrapeptide carboxypeptidase A	NC_014306.1
EbC_17190	periplasmic trehalase	NC_014306.1
EbC_17210	dehydrogenase flavoprotein	NC_014306.1
EbC_17250	hypothetical protein	NC_014306.1
EbC_17260	Rieske (2Fe-2S) domain-containing protein	NC_014306.1
EbC_17290	TetR family transcripitonal regulator	NC_014306.1
EbC_17390	outer membrane pore protein E	NC_014306.1
EbC_17510	hypothetical protein	NC_014306.1
EbC_17520	efflux transporter RND family	NC_014306.1
EbC_17550	hypothetical protein	NC_014306.1
EbC_17560	thiamine biosynthesis protein	NC_014306.1
EbC_17570	Response regulator in two-component regulatory system with DcuS	NC_014306.1
EbC_17610	NADH-dependent flavin oxidoreductase	NC_014306.1
EbC_17640	hypothetical protein	NC_014306.1
EbC_17650	ABC transporter substrate-binding protein	NC_014306.1
EbC_17990	GTP-binding protein	NC_014306.1
EbC_18130	TolC family type I secretion outer membrane protein	NC_014306.1
EbC_18210	peptidyl-tRNA hydrolase	NC_014306.1
EbC_18240	ribose-phosphate pyrophosphokinase	NC_014306.1
EbC_18340	Cation transport protein	NC_014306.1
EbC_18390	hypothetical protein	NC_014306.1
EbC_18400	type VI secretion system family protein, IcmF	NC_014306.1
EbC_18410	type IV / VI secretion system family protein, DotU	NC_014306.1
EbC_18540	invasin	NC_014306.1
EbC_18660	NH(3)-dependent NAD(+) synthetase	NC_014306.1
EbC_18770	hypothetical protein	NC_014306.1
EbC_18780	ABC transporter substrate-binding protein	NC_014306.1
EbC_18790	hypothetical protein	NC_014306.1
EbC_18980	hypothetical protein	NC_014306.1
EbC_19010	Iron-sulfur cluster assembly scaffold protein	NC_014306.1
EbC_19080	major outer membrane lipoprotein	NC_014306.1
EbC_19170	glutaredoxin protein	NC_014306.1
EbC_19190	ribonuclease T	NC_014306.1
EbC_19230	hypothetical protein	NC_014306.1
EbC_19260	hypothetical protein	NC_014306.1
EbC_19280	transcriptional regulator	NC_014306.1
EbC_19320	Pyridoxamine 5'-phosphate oxidase	NC_014306.1
EbC_19390	Tripeptide permease	NC_014306.1
EbC_19440	endonuclease III	NC_014306.1
EbC_19450	Electron transport complex protein	NC_014306.1
EbC_19610	L-arabinose isomerase	NC_014306.1
EbC_19680	adenosine deaminase	NC_014306.1
EbC_19720	hypothetical protein	NC_014306.1
EbC_19920	hypothetical protein	NC_014306.1
EbC_19930	hypothetical protein	NC_014306.1
EbC_19970	peptidase M32	NC_014306.1
EbC_19980	two-component regulatory system, sensor kinase	NC_014306.1
EbC_20010	arginine/ornithine antiporter	NC_014306.1
EbC_20080	fumarate and nitrate reduction regulatory protein	NC_014306.1
EbC_20130	hypothetical protein	NC_014306.1
EbC_20180	carboxylesterase	NC_014306.1
EbC_20190	methyl-accepting chemotaxis protein	NC_014306.1
EbC_20420	dehydrogenase	NC_014306.1
EbC_20430	Rrf2 family transcripitonal regulator	NC_014306.1
EbC_20520	ribonuclease	NC_014306.1
EbC_20530	ribonuclease inhibitor	NC_014306.1
EbC_20560	hypothetical protein	NC_014306.1
EbC_20670	cysteine synthase	NC_014306.1
EbC_20790	carbohydrate ABC transporter periplasmic sugar-binding protein	NC_014306.1
EbC_20960	virulence factor SrfC	NC_014306.1
EbC_21010	zinc-binding dehydrogenase	NC_014306.1
EbC_21060	LysR family transcripitonal regulator	NC_014306.1
EbC_21110	lipoprotein	NC_014306.1
EbC_21290	long-chain fatty acid transport protein	NC_014306.1
EbC_21420	glycoside hydrolase	NC_014306.1
EbC_21440	hypothetical protein	NC_014306.1
EbC_21700	xylose isomerase	NC_014306.1
EbC_21970	inositol-phosphate phosphatase	NC_014306.1
EbC_22080	diaminobutyrate-2-oxoglutarate aminotransferase	NC_014306.1
EbC_22110	N-acetyltransferase GCN5	NC_014306.1
EbC_22300	zinc-containing alcohol dehydrogenase	NC_014306.1
EbC_22360	Asp/Glu/hydantoin racemase	NC_014306.1
EbC_22480	glycosyltransferase	NC_014306.1
EbC_22530	Siderophore-interacting protein	NC_014306.1
EbC_22640	xylose isomerase	NC_014306.1
EbC_22670	hypothetical protein	NC_014306.1
EbC_22690	FAD-binding monooxygenase	NC_014306.1
EbC_22700	peptidyl-dipeptidase	NC_014306.1
EbC_22760	ATP-dependent RNA helicase	NC_014306.1
EbC_22790	hypothetical protein	NC_014306.1
EbC_22800	hypothetical protein	NC_014306.1
EbC_22810	D-lactate dehydrogenase	NC_014306.1
EbC_22860	ATP-dependent RNA helicase	NC_014306.1
EbC_22910	periplasmic murein peptide-binding protein	NC_014306.1
EbC_22930	L-Ala-D/L-Glu epimerase	NC_014306.1
EbC_22950	hypothetical protein	NC_014306.1
EbC_23000	Thiol peroxidase	NC_014306.1
EbC_23030	hypothetical protein	NC_014306.1
EbC_23040	phage shock protein D	NC_014306.1
EbC_23130	hypothetical protein	NC_014306.1
EbC_23350	4-aminobutyrate transaminase	NC_014306.1
EbC_23410	peptide ABC transporter permease	NC_014306.1
EbC_23420	peptide ABC transporter ATPase	NC_014306.1
EbC_23430	peptide ABC transporter ATPase	NC_014306.1
EbC_23450	LysR family transcripitonal regulator	NC_014306.1
EbC_23480	exoribonuclease II	NC_014306.1
EbC_23560	Osmotically inducible lipoprotein B	NC_014306.1
EbC_23570	translation initiation factor Sui1	NC_014306.1
EbC_23580	Orotidine 5'-phosphate decarboxylase	NC_014306.1
EbC_23600	hypothetical protein	NC_014306.1
EbC_23610	phosphatidylglycerophosphatase	NC_014306.1
EbC_23700	peptidase U7	NC_014306.1
EbC_23730	ribosomal large subunit pseudouridine synthase B	NC_014306.1
EbC_23750	hypothetical protein	NC_014306.1
EbC_23760	metal-dependent phosphoesterases	NC_014306.1
EbC_23850	hypothetical protein	NC_014306.1
EbC_23870	Intracellular septation protein	NC_014306.1
EbC_23890	transporter	NC_014306.1
EbC_23940	oligopeptide ABC transporter ATP-binding protein	NC_014306.1
EbC_24000	multidrug resistance protein MarC	NC_014306.1
EbC_24020	thymidine kinase	NC_014306.1
EbC_24090	hypothetical protein	NC_014306.1
EbC_24100	formyltetrahydrofolate deformylase	NC_014306.1
EbC_24130	DNA topoisomerase III	NC_014306.1
EbC_24160	Protease IV	NC_014306.1
EbC_24200	methionine sulfoxide reductase B	NC_014306.1
EbC_24260	hypothetical protein	NC_014306.1
EbC_24290	undecaprenyl-phosphate galactose phosphotransferase	NC_014306.1
EbC_24310	alanine racemase, catabolic	NC_014306.1
EbC_24340	fatty acid metabolism regulatory protein	NC_014306.1
EbC_24370	hypothetical protein	NC_014306.1
EbC_24380	fumarylacetoacetate hydrolase family protein	NC_014306.1
EbC_24390	Lytic murein transglycosylase	NC_014306.1
EbC_24400	hypothetical protein	NC_014306.1
EbC_24410	Septum site-determining protein	NC_014306.1
EbC_24460	hypothetical protein	NC_014306.1
EbC_24470	peptidase	NC_014306.1
EbC_24480	ATP-dependent helicase	NC_014306.1
EbC_24500	endoribonuclease L-PSP	NC_014306.1
EbC_24520	hypothetical protein	NC_014306.1
EbC_24530	para-aminobenzoate synthase component I	NC_014306.1
EbC_24550	L-serine dehydratase 1	NC_014306.1
EbC_24570	transporter	NC_014306.1
EbC_24620	ribosomal RNA large subunit methyltransferase A	NC_014306.1
EbC_24650	hypothetical protein	NC_014306.1
EbC_24660	hypothetical protein	NC_014306.1
EbC_24670	hypothetical protein	NC_014306.1
EbC_24700	protease HtpX-like protein	NC_014306.1
EbC_24750	Mammalian cell entry-like protein	NC_014306.1
EbC_24760	ribosomal RNA small subunit methyltransferase F	NC_014306.1
EbC_24840	hypothetical protein	NC_014306.1
EbC_24870	DNA polymerase III subunit theta	NC_014306.1
EbC_24890	exodeoxyribonuclease X	NC_014306.1
EbC_24920	4-hydroxyphenylpyruvate dioxygenase	NC_014306.1
EbC_24940	phosphoribosylglycinamide formyltransferase 2	NC_014306.1
EbC_24960	glucose-6-phosphate 1-dehydrogenase	NC_014306.1
EbC_24980	pyruvate kinase II	NC_014306.1
EbC_25050	Zinc uptake ABC transporter solute binding protein	NC_014306.1
EbC_25120	dATP pyrophosphohydrolase	NC_014306.1
EbC_25130	aspartyl-tRNA synthetase	NC_014306.1
EbC_25150	hypothetical protein	NC_014306.1
EbC_25170	methyltransferase	NC_014306.1
EbC_25180	methyltransferase	NC_014306.1
EbC_25190	LysE family transporter	NC_014306.1
EbC_25220	Copper homeostasis protein	NC_014306.1
EbC_25240	hypothetical protein	NC_014306.1
EbC_25260	arginyl-tRNA synthetase	NC_014306.1
EbC_25890	D-arabinose 5-phosphate isomerase	NC_014306.1
EbC_26030	hypothetical protein	NC_014306.1
EbC_26140	glutamine amidotransferase	NC_014306.1
EbC_26150	permease of the drug/metabolite transporter (DMT) superfamily	NC_014306.1
EbC_26170	chaperone, TorD family	NC_014306.1
EbC_26190	2-ketoacid reductase	NC_014306.1
EbC_26260	Sodium/proline symporter (Proline permease)	NC_014306.1
EbC_26320	L-cystine ABC transporter extracellular substrate-binding protein	NC_014306.1
EbC_26340	flagella biosynthesis protein	NC_014306.1
EbC_26380	flagellin	NC_014306.1
EbC_26440	hypothetical protein	NC_014306.1
EbC_26450	diguanylate cyclase	NC_014306.1
EbC_26540	flagellar hook-basal body complex protein	NC_014306.1
EbC_26560	flagellar basal-body M-ring protein	NC_014306.1
EbC_26740	mannosyl-3-phosphoglycerate phosphatase	NC_014306.1
EbC_26780	hypothetical protein	NC_014306.1
EbC_26810	DNA mismatch endonuclease, patch repair protein	NC_014306.1
EbC_26840	metal-dependent phosphohydrolase	NC_014306.1
EbC_26870	hypothetical protein	NC_014306.1
EbC_26990	Pseudouridine synthase	NC_014306.1
EbC_27050	methionine synthase	NC_014306.1
EbC_27100	vanillate O-demethylase oxidoreductase	NC_014306.1
EbC_27110	amidohydrolase	NC_014306.1
EbC_27240	TetR family transcripitonal regulator	NC_014306.1
EbC_27260	glycosyl transferase family protein	NC_014306.1
EbC_27410	major facilitator family transporter	NC_014306.1
EbC_27760	multi-drug efflux protein	NC_014306.1
EbC_27790	hypothetical protein	NC_014306.1
EbC_28090	molybdopterin oxidoreductase	NC_014306.1
EbC_28130	transaminase	NC_014306.1
EbC_28160	N-acetyltransferase GCN5	NC_014306.1
EbC_28170	transcriptional regulator cys regulon	NC_014306.1
EbC_28290	FAD dependent oxidoreductase	NC_014306.1
EbC_28300	peptide ABC transporter ATPase	NC_014306.1
EbC_28310	peptide ABC transporter permease	NC_014306.1
EbC_28320	peptide ABC transporter permease	NC_014306.1
EbC_28330	peptide ABC transporter substrate-binding protein	NC_014306.1
EbC_28610	peptide ABC transporter permease	NC_014306.1
EbC_28630	peptide ABC transporter ATPase	NC_014306.1
EbC_28650	AMP nucleosidase	NC_014306.1
EbC_28670	high-affinity branched-chain amino acid ABC transporter ATPase	NC_014306.1
EbC_28840	hypothetical protein	NC_014306.1
EbC_28930	exodeoxyribonuclease I	NC_014306.1
EbC_29020	gamma-glutamyl-gamma-aminobutyrate hydrolase	NC_014306.1
EbC_29080	NAD-dependent epimerase/dehydratase	NC_014306.1
EbC_29090	ATP phosphoribosyltransferase	NC_014306.1
EbC_29390	exopolysaccharide biosynthesis protein AmsC	NC_014306.1
EbC_29460	AsmA suppressor of OmpF assembly mutants	NC_014306.1
EbC_29510	heat shock protein	NC_014306.1
EbC_29600	lipid kinase	NC_014306.1
EbC_29680	phosphomethylpyrimidine kinase	NC_014306.1
EbC_29770	Cytidine deaminase	NC_014306.1
EbC_29870	GTP cyclohydrolase I	NC_014306.1
EbC_29900	alcohol dehydrogenase class III	NC_014306.1
EbC_29930	Fe3+-hydroxamate ABC transporter ATP-binding protein	NC_014306.1
EbC_29940	Fe3+-hydroxamate ABC transporter permease	NC_014306.1
EbC_29960	lysine-specific permease	NC_014306.1
EbC_29980	hypothetical protein	NC_014306.1
EbC_30050	elongation factor P	NC_014306.1
EbC_30090	outer membrane lipoprotein	NC_014306.1
EbC_30120	ABC transporter	NC_014306.1
EbC_30130	ABC transporter permease	NC_014306.1
EbC_30140	ABC transporter ATP-binding protein	NC_014306.1
EbC_30150	hypothetical protein	NC_014306.1
EbC_30170	ribosomal small subunit pseudouridine synthase A	NC_014306.1
EbC_30190	50S ribosomal protein L25	NC_014306.1
EbC_30300	hypothetical protein	NC_014306.1
EbC_30360	major facilitator family transporter	NC_014306.1
EbC_30430	ribonucleoside-diphosphate reductase subunit alpha	NC_014306.1
EbC_30460	competence damage-inducible protein A	NC_014306.1
EbC_30570	glucans biosynthesis protein D	NC_014306.1
EbC_30640	NADH dehydrogenase I subunit N	NC_014306.1
EbC_30820	5'-nucleotidase	NC_014306.1
EbC_30840	phosphatase	NC_014306.1
EbC_30860	hypothetical protein	NC_014306.1
EbC_30880	acetate kinase	NC_014306.1
EbC_30950	polyamine ABC transporter permease	NC_014306.1
EbC_30970	NUDIX hydrolase	NC_014306.1
EbC_31080	bifunctional folylpolyglutamate synthase/dihydrofolate synthase	NC_014306.1
EbC_31110	tRNA pseudouridylate synthase I	NC_014306.1
EbC_31130	erythronate-4-phosphate dehydrogenase	NC_014306.1
EbC_31150	DMT Superfamily drug/metabolite efflux protein	NC_014306.1
EbC_31160	flagella biosynthesis regulator	NC_014306.1
EbC_31170	rhodanese-related sulfurtransferase	NC_014306.1
EbC_31270	3-oxoacyl-ACP synthase	NC_014306.1
EbC_31290	hypothetical protein	NC_014306.1
EbC_31300	hypothetical protein	NC_014306.1
EbC_31320	penicillin-insensitive murein endopeptidase	NC_014306.1
EbC_31370	phosphohistidine phosphatase	NC_014306.1
EbC_32220	hypothetical protein	NC_014306.1
EbC_32380	hypothetical protein	NC_014306.1
EbC_32400	hypothetical protein	NC_014306.1
EbC_32410	hypothetical protein	NC_014306.1
EbC_32420	Universal stress family protein	NC_014306.1
EbC_32510	glucokinase	NC_014306.1
EbC_32550	manganese transport protein	NC_014306.1
EbC_32640	negative regulator	NC_014306.1
EbC_32650	glutamyl-tRNA synthetase	NC_014306.1
EbC_32690	hypothetical protein	NC_014306.1
EbC_32700	DNA ligase	NC_014306.1
EbC_32760	PTS system, glucose-specific IIa component	NC_014306.1
EbC_32810	peptide ABC transporter permease	NC_014306.1
EbC_32870	two-component system sensor kinase	NC_014306.1
EbC_32880	two-component system response regulator	NC_014306.1
EbC_33010	hypothetical protein	NC_014306.1
EbC_33020	hypothetical protein	NC_014306.1
EbC_33030	acetyltransferase	NC_014306.1
EbC_33040	N-acetylmuramoyl-l-alanine amidase I, fragment	NC_014306.1
EbC_33050	Coproporphyrinogen III oxidase, aerobic	NC_014306.1
EbC_33180	acetylornithine deacetylase	NC_014306.1
EbC_33230	L-asparagine permease	NC_014306.1
EbC_33270	nitrate/nitrite sensor histidine kinase	NC_014306.1
EbC_33310	ArsC-family protein	NC_014306.1
EbC_33340	acetyltransferase	NC_014306.1
EbC_33350	metalloprotease	NC_014306.1
EbC_33430	Metallophosphoesterase	NC_014306.1
EbC_33500	peptidase	NC_014306.1
EbC_33510	DnaA-like protein	NC_014306.1
EbC_33570	phosphate ABC transporter permease	NC_014306.1
EbC_33580	phosphate ABC transporter permease	NC_014306.1
EbC_33590	polyphosphate kinase	NC_014306.1
EbC_33710	quinate/shikimate dehydrogenase	NC_014306.1
EbC_33740	hypothetical protein	NC_014306.1
EbC_33750	histidyl-tRNA synthetase	NC_014306.1
EbC_33780	fimbrial biogenesis protein	NC_014306.1
EbC_33790	Fe-S protein	NC_014306.1
EbC_33800	nucleoside diphosphate kinase	NC_014306.1
EbC_33830	3-mercaptopyruvate:cyanide sulfurtransferase	NC_014306.1
EbC_33920	stationary phase-inducible protein	NC_014306.1
EbC_33940	Serine hydroxymethyltransferase	NC_014306.1
EbC_33980	lipoprotein	NC_014306.1
EbC_33990	two-component system sensor kinase	NC_014306.1
EbC_34000	phosphoribosylformylglycinamidine synthase	NC_014306.1
EbC_34020	tRNA-specific adenosine deaminase	NC_014306.1
EbC_34050	N-acetylmuramic acid 6-phosphate etherase	NC_014306.1
EbC_34080	Holo-ACP synthase	NC_014306.1
EbC_34160	Sigma-E factor regulatory protein	NC_014306.1
EbC_34210	S-adenosyl-L-methionine-dependent methyltransferase	NC_014306.1
EbC_34220	ATP-dependent RNA helicase	NC_014306.1
EbC_34300	polyketide cyclase/dehydrase family protein	NC_014306.1
EbC_34310	SsrA-binding protein (small protein B)	NC_014306.1
EbC_34330	nucleoside channel; receptor of phage T6 and colicin K	NC_014306.1
EbC_34400	glutaredoxin	NC_014306.1
EbC_34550	phosphatidylserine synthase	NC_014306.1
EbC_34570	alpha-ketoglutarate permease	NC_014306.1
EbC_34600	ribosomal large subunit pseudouridine synthase D	NC_014306.1
EbC_34620	translation inhibitor protein	NC_014306.1
EbC_34660	bifunctional chorismate mutase/prephenate dehydrogenase	NC_014306.1
EbC_34690	50S ribosomal protein L19	NC_014306.1
EbC_34750	hypothetical protein	NC_014306.1
EbC_34760	Autoinducer-2 production protein	NC_014306.1
EbC_35170	DNA mismatch repair protein	NC_014306.1
EbC_35220	RNA polymerase sigma factor	NC_014306.1
EbC_35310	adenylylsulfate kinase	NC_014306.1
EbC_35370	phosphoadenosine phosphosulfate reductase	NC_014306.1
EbC_35410	organic radical activating enzyme	NC_014306.1
EbC_35590	tRNA pseudouridine synthase C	NC_014306.1
EbC_35610	protein syd	NC_014306.1
EbC_35630	nucleotide binding protein	NC_014306.1
EbC_35640	exodeoxyribonuclease IX	NC_014306.1
EbC_35660	hypothetical protein	NC_014306.1
EbC_35690	cysteine sulfinate desulfinase	NC_014306.1
EbC_35710	ThiF family protein	NC_014306.1
EbC_35720	lytic murein transglycosylase A	NC_014306.1
EbC_35750	amino-acid acetyltransferase	NC_014306.1
EbC_35900	aldo/keto reductase-family protein	NC_014306.1
EbC_36010	peptidoglycan synthetase	NC_014306.1
EbC_36070	phosphotransferase system, lactose/cellobiose-specific IIb component	NC_014306.1
EbC_36110	diaminopimelate decarboxylase	NC_014306.1
EbC_36240	lysyl-tRNA synthetase	NC_014306.1
EbC_36310	hypothetical protein	NC_014306.1
EbC_36320	global regulator	NC_014306.1
EbC_36330	hemolysin III family channel protein	NC_014306.1
EbC_36350	metal dependent phosphohydrolase	NC_014306.1
EbC_36400	glycine dehydrogenase	NC_014306.1
EbC_36470	Z-ring-associated protein	NC_014306.1
EbC_36480	5-formyltetrahydrofolate cyclo-ligase	NC_014306.1
EbC_36510	ribose-5-phosphate isomerase A	NC_014306.1
EbC_36540	arginine exporter protein	NC_014306.1
EbC_36560	Fructose-bisphosphate aldolase class II	NC_014306.1
EbC_36660	DNA-specific endonuclease I	NC_014306.1
EbC_36700	Holliday junction resolvase	NC_014306.1
EbC_36710	twitching motility family protein	NC_014306.1
EbC_36720	hypothetical protein	NC_014306.1
EbC_36730	hypothetical protein	NC_014306.1
EbC_36740	deoxyribonucleoside triphosphate pyrophosphatase	NC_014306.1
EbC_36750	coproporphyrinogen III oxidase	NC_014306.1
EbC_36770	hypothetical protein	NC_014306.1
EbC_36780	tRNA (guanine-N(7)-)-methyltransferase	NC_014306.1
EbC_36810	hypothetical protein	NC_014306.1
EbC_36860	Ornithine decarboxylase, constitutive	NC_014306.1
EbC_36930	polar amino acid ABC transporter inner membrane subunit	NC_014306.1
EbC_37710	Zn-dependent dipeptidase	NC_014306.1
EbC_37720	pyrroloquinoline quinone biosynthesis protein B	NC_014306.1
EbC_37810	transcriptional regulator	NC_014306.1
EbC_38060	beta-lactamase-like protein	NC_014306.1
EbC_38080	hypothetical protein	NC_014306.1
EbC_38140	hypothetical protein	NC_014306.1
EbC_38170	type I pili (Chaperone-usher pili assembly system)	NC_014306.1
EbC_38230	Biopolymer transport ExbD protein	NC_014306.1
EbC_38440	endoribonuclease L-PSP	NC_014306.1
EbC_38470	inosine/uridine-preferring nucleoside hydrolase	NC_014306.1
EbC_38580	ADP-ribose pyrophosphatase	NC_014306.1
EbC_38610	glutathionylspermidine synthase	NC_014306.1
EbC_38650	dioxygenase	NC_014306.1
EbC_38720	signal transduction protein	NC_014306.1
EbC_38760	glycerol-3-phosphate acyltransferase	NC_014306.1
EbC_38770	O-sialoglycoprotein endopeptidase	NC_014306.1
EbC_38880	hypothetical protein	NC_014306.1
EbC_38900	glycerol-3-phosphate dehydrogenase	NC_014306.1
EbC_38950	penicillin-binding protein	NC_014306.1
EbC_39620	hypothetical protein	NC_014306.1
EbC_39660	permease	NC_014306.1
EbC_39670	leucyl aminopeptidase	NC_014306.1
EbC_39720	hypothetical protein	NC_014306.1
EbC_39730	ornithine carbamoyltransferase	NC_014306.1
EbC_39750	aspartate transcarbamylase catalytic subunit	NC_014306.1
EbC_39800	helicase/SNF2 domain-containing protein	NC_014306.1
EbC_39860	Anaerobic ribonucleoside-triphosphate reductase	NC_014306.1
EbC_39910	acetyltransferase	NC_014306.1
EbC_39960	cold-shock protein	NC_014306.1
EbC_40070	phosphoglucosamine mutase	NC_014306.1
EbC_40120	transcription elongation factor	NC_014306.1
EbC_40200	GTP-binding protein	NC_014306.1
EbC_40210	50S ribosomal protein L27	NC_014306.1
EbC_40320	Sodium/calcium antiporter	NC_014306.1
EbC_40340	3-deoxy-D-manno-octulosonate 8-phosphate phosphatase	NC_014306.1
EbC_40360	ABC transporter substrate-binding protein	NC_014306.1
EbC_40370	ABC transporter ATP-binding protein	NC_014306.1
EbC_40380	RNA polymerase sigma-54 factor	NC_014306.1
EbC_40400	sugar-specific enzyme IIA component of PTS	NC_014306.1
EbC_40470	glutamate synthase, large subunit	NC_014306.1
EbC_40480	sulfite reductase (NADPH) alpha subunit	NC_014306.1
EbC_40540	hypothetical protein	NC_014306.1
EbC_40550	serine endoprotease	NC_014306.1
EbC_40670	Modulator of DNA gyrase	NC_014306.1
EbC_40680	hypothetical protein	NC_014306.1
EbC_40690	Sribonuclease G	NC_014306.1
EbC_40760	sulfite oxidase subunit	NC_014306.1
EbC_40820	50S ribosomal protein L11 methyltransferase	NC_014306.1
EbC_40870	L-amino acid ABC transporter substrate-binding protein	NC_014306.1
EbC_40880	L-amino acid ABC transporter permease	NC_014306.1
EbC_14870	cysteine ABC transporter	NC_014306.1
EbC_08270	lysine decarboxylase	NC_014306.1
EbC_40800	hypothetical protein	NC_014306.1
EbC_31100	hypothetical protein	NC_014306.1
EbC_07500	dihydrolipoyl dehydrogenase	NC_014306.1
EbC_30890	phosphotransacetylase	NC_014306.1
EbC_22780	hypothetical protein	NC_014306.1
EbC_09760	queuosine biosynthesis protein QueA	NC_014306.1
EbC_34090	Pyridoxal phosphate biosynthesis protein	NC_014306.1
EbC_10370	hypothetical protein	NC_014306.1
EbC_10390	hypothetical protein	NC_014306.1
EbC_03650	proton glutamate symporter	NC_014306.1
EbC_03630	hypothetical protein	NC_014306.1
EbC_19690	Maltose regulon modulator MalY	NC_014306.1
EbC_19600	xanthine/uracil/vitamin C permease	NC_014306.1
EbC_29910	S-formylglutathione hydrolase	NC_014306.1
EbC_14800	pyruvate dehydrogenase (cytochrome)	NC_014306.1
EbC_10540	ferrochelatase	NC_014306.1
EbC_15560	NAD-dependent aldehyde dehydrogenase	NC_014306.1
EbC_34820	regulatory protein	NC_014306.1
EbC_13140	methylated-DNA--protein-cysteine methyltransferase	NC_014306.1
EbC_30280	thiamine biosynthesis lipoprotein	NC_014306.1
EbC_08650	hypothetical protein	NC_014306.1
EbC_04500	DNA mismatch repair protein	NC_014306.1
EbC_38540	DNA topoisomerase IV subunit B	NC_014306.1
EbC_07440	AmpE protein	NC_014306.1
EbC_10050	lipoprotein	NC_014306.1
EbC_10240	acyl-CoA thioesterase II	NC_014306.1
EbC_26430	hypothetical protein	NC_014306.1
EbC_24180	Pyrazinamidase/nicotinamidase	NC_014306.1
EbC_06910	Dimethyladenosine transferase	NC_014306.1
EbC_06900	protein ApaG	NC_014306.1
EbC_09730	acyltransferase family protein	NC_014306.1
EbC_10440	DNA polymerase III subunit tau	NC_014306.1
EbC_19620	ribulokinase	NC_014306.1
EbC_19630	L-arabinose-binding periplasmic protein	NC_014306.1
EbC_19640	L-arabinose transport ATP-binding protein	NC_014306.1
EbC_19650	high-affinity L-arabinose transport system protein	NC_014306.1
EbC_06510	6-phospho-beta-glucosidase	NC_014306.1
EbC_06530	lytic murein transglycosylase	NC_014306.1
EbC_06590	RNA methyltransferase	NC_014306.1
EbC_35760	exodeoxyribonuclease V subunit alpha	NC_014306.1
EbC_01710	argininosuccinate synthase	NC_014306.1
EbC_01700	N-acetyl-L-glutamate 5-phosphotransferase	NC_014306.1
EbC_01690	N-acetyl-gamma-glutamyl-phosphate reductase	NC_014306.1
EbC_01720	argininosuccinate lyase	NC_014306.1
EbC_01730	peroxiredoxin/glutaredoxin family protein	NC_014306.1
EbC_36550	Small-conductance mechanosensitive channel	NC_014306.1
EbC_25270	flagellar protein	NC_014306.1
EbC_12120	UDP-phosphate 4-amino-4-deoxy-L-arabinose transferase	NC_014306.1
EbC_12130	bifunctional polymyxin resistance protein ArnA	NC_014306.1
EbC_15020	cytidylate kinase	NC_014306.1
EbC_13220	2,3-bisphosphoglycerate-independent phosphoglycerate mutase	NC_014306.1
EbC_18950	hypothetical protein	NC_014306.1
EbC_09540	hypothetical protein	NC_014306.1
EbC_40780	acetyl-CoA carboxylase, biotin carboxyl carrier protein	NC_014306.1
EbC_14760	arginine transport ATP-binding protein	NC_014306.1
EbC_14740	arginine transport system permease	NC_014306.1
EbC_14770	lipoprotein YbjP	NC_014306.1
EbC_29470	deoxycytidine triphosphate deaminase	NC_014306.1
EbC_12670	NagD protein	NC_014306.1
EbC_00030	hypothetical protein	NC_014306.1
EbC_15230	Nicotinate phosphoribosyltransferase	NC_014306.1
EbC_04280	Suppressor of F plasmid exlusion of phage T7	NC_014306.1
EbC_18600	N-succinylglutamate 5-semialdehyde dehydrogenase	NC_014306.1
EbC_18620	succinylglutamate desuccinylase	NC_014306.1
EbC_18590	arginine N-succinyltransferase	NC_014306.1
EbC_18610	succinylarginine dihydrolase	NC_014306.1
EbC_18630	Spheroplast protein Y	NC_014306.1
EbC_29580	two-component system response regulator	NC_014306.1
EbC_35500	glycerate kinase	NC_014306.1
EbC_11330	outer membrane usher protein, fimbrial-like	NC_014306.1
EbC_19420	choline dehydrogenase	NC_014306.1
EbC_19410	betaine aldehyde dehydrogenase	NC_014306.1
EbC_19790	hypothetical protein	NC_014306.1
EbC_13380	biotin synthase	NC_014306.1
EbC_13410	dethiobiotin synthetase	NC_014306.1
EbC_02510	Pantothenate kinase	NC_014306.1
EbC_09710	proline-specific permease	NC_014306.1
EbC_16240	DNA damage-inducible protein I, inhibits UmuD processing	NC_014306.1
EbC_18910	lipoprotein	NC_014306.1
EbC_08020	Mta/Sah nucleosidase (P46)	NC_014306.1
EbC_00140	acetolactate synthase	NC_014306.1
EbC_00150	D-ribose-binding protein RbsD	NC_014306.1
EbC_40700	septum formation protein	NC_014306.1
EbC_23530	L-ribulose-5-phosphate 4-epimerase	NC_014306.1
EbC_06800	carbamoyl-phosphate synthase large subunit	NC_014306.1
EbC_06810	GntR family transcriptional regulator	NC_014306.1
EbC_31510	cytochrome c biogenesis protein, ATP-binding heme exporter	NC_014306.1
EbC_31500	cytochrome c biogenesis protein, heme exporter	NC_014306.1
EbC_31490	cytochrome c biogenesis protein, heme exporter	NC_014306.1
EbC_31480	cytochrome c biogenesis protein, heme exporter	NC_014306.1
EbC_31470	cytochrome c biogenesis protein, heme chaperone	NC_014306.1
EbC_31460	cytochrome c biogenesis protein	NC_014306.1
EbC_31450	cytochrome c biogenesis protein (Thiol:disulfide interchange protein)	NC_014306.1
EbC_29780	NAD-dependent malic enzyme	NC_014306.1
EbC_01340	hypothetical protein	NC_014306.1
EbC_08170	Protease EcfE	NC_014306.1
EbC_19130	inner membrane transport protein YdhC	NC_014306.1
EbC_12750	ferric uptake regulation protein	NC_014306.1
EbC_25390	flagellar motor protein	NC_014306.1
EbC_25330	chemotaxis protein methyltransferase	NC_014306.1
EbC_25370	chemotaxis protein	NC_014306.1
EbC_25340	methyl-accepting chemotaxis protein IV, peptide sensor receptor	NC_014306.1
EbC_25380	chemotaxis protein	NC_014306.1
EbC_25320	chemotaxis response regulator protein-glutamate methylesterase	NC_014306.1
EbC_25310	chemotaxis regulator, flagellar motor switch components	NC_014306.1
EbC_18650	hypothetical protein	NC_014306.1
EbC_12250	ubiquinol oxidase subunit I	NC_014306.1
EbC_14840	ATP-dependent Clp protease ATP-binding protein ClpA	NC_014306.1
EbC_10100	ATP-dependent protease La	NC_014306.1
EbC_23930	dsDNA-mimic protein	NC_014306.1
EbC_15030	30S ribosomal protein S1	NC_014306.1
EbC_00660	lipopolysaccharide core biosynthesis glycosyl transferase	NC_014306.1
EbC_07350	guanosine 5'-monophosphate oxidoreductase	NC_014306.1
EbC_10180	cysteine synthase/cystathionine beta-synthase	NC_014306.1
EbC_10640	Copper efflux regulator	NC_014306.1
EbC_25600	drug resistance transporter	NC_014306.1
EbC_12620	hypothetical protein	NC_014306.1
EbC_04700	protein CysQ	NC_014306.1
EbC_29410	Tyrosine kinase (exopolysaccharide biosynthesis protein, amsA)	NC_014306.1
EbC_14830	ATP-dependent Clp protease adaptor protein	NC_014306.1
EbC_29350	glycosyl transferase family protein	NC_014306.1
EbC_29450	transporter	NC_014306.1
EbC_29430	exopolysaccharide biosynthesis protein AmsH	NC_014306.1
EbC_29340	exopolysaccharide biosynthesis protein AmsF	NC_014306.1
EbC_29330	exopolysaccharide biosynthesis protein AmsJ	NC_014306.1
EbC_00910	two-component response regulator	NC_014306.1
EbC_00930	phage integrase family site-specific recombinase	NC_014306.1
EbC_00920	repressor CpxP	NC_014306.1
EbC_08850	hypothetical protein	NC_014306.1
EbC_35700	Fe-S metabolism protein	NC_014306.1
EbC_12340	N-acetyltransferase GCN5	NC_014306.1
EbC_40750	sulfite oxidase subunit	NC_014306.1
EbC_38180	type I pili (Chaperone-usher pili assembly system)	NC_014306.1
EbC_38190	type I pili (Chaperone-usher pili assembly system)	NC_014306.1
EbC_38200	type I pili (Chaperone-usher pili assembly system)	NC_014306.1
EbC_38210	type I pili, Chaperone-usher pili assembly system)	NC_014306.1
EbC_31070	hypothetical protein	NC_014306.1
EbC_14890	Thioredoxin reductase	NC_014306.1
EbC_10040	AmpG protein	NC_014306.1
EbC_10030	cytochrome o ubiquinol oxidase subunit II	NC_014306.1
EbC_10020	ubiquinol oxidase subunit I	NC_014306.1
EbC_10010	cytochrome o ubiquinol oxidase subunit III	NC_014306.1
EbC_10000	cytochrome o ubiquinol oxidase protein CyoD	NC_014306.1
EbC_23680	DNA topoisomerase 1	NC_014306.1
EbC_35320	sulfate adenylyltransferase subunit 1	NC_014306.1
EbC_35340	uroporphyrin-III C-methylase, siroheme synthase	NC_014306.1
EbC_00890	rRNA methyltransferase CspR	NC_014306.1
EbC_35380	sulfite reductase [NADPH] hemoprotein beta-component	NC_014306.1
EbC_35390	sulfite reductase [NADPH] flavoprotein alpha-component	NC_014306.1
EbC_35400	6-pyruvoyl tetrahydrobiopterin synthase	NC_014306.1
EbC_40490	stringent starvation protein B	NC_014306.1
EbC_32740	PTS system, phosphocarrier protein HPr	NC_014306.1
EbC_35330	sulfate adenylyltransferase subunit 2	NC_014306.1
EbC_32930	sulfate ABC transporter substrate-binding protein	NC_014306.1
EbC_01590	Primosomal protein N'	NC_014306.1
EbC_12460	Rare lipoprotein A	NC_014306.1
EbC_14570	Serine transporter	NC_014306.1
EbC_24330	SpoVR family protein	NC_014306.1
EbC_24320	D-amino acid dehydrogenase small subunit	NC_014306.1
EbC_33390	glycine cleavage system transcriptional repressor	NC_014306.1
EbC_06790	carbamoyl-phosphate synthase small subunit	NC_014306.1
EbC_08080	[protein-PII] uridylyltransferase	NC_014306.1
EbC_33330	hypothetical protein	NC_014306.1
EbC_02130	hypothetical protein	NC_014306.1
EbC_29480	uridine kinase	NC_014306.1
EbC_04270	aspartate ammonia-lyase	NC_014306.1
EbC_17580	Response regulator in two-component regulatory system with DcuR	NC_014306.1
EbC_22100	NAD-dependent epimerase/dehydratase	NC_014306.1
EbC_07230	cell division protein FtsQ	NC_014306.1
EbC_40560	serine protease	NC_014306.1
EbC_40570	malate dehydrogenase	NC_014306.1
EbC_06110	purine nucleoside phosphorylase deoD-type	NC_014306.1
EbC_06090	thymidine phosphorylase	NC_014306.1
EbC_06120	hypothetical protein	NC_014306.1
EbC_00610	DNA repair protein RadC	NC_014306.1
EbC_08040	Global stress requirement protein GsrA	NC_014306.1
EbC_04970	hypothetical protein	NC_014306.1
EbC_14110	hypothetical protein	NC_014306.1
EbC_16250	dihydroorotase	NC_014306.1
EbC_08810	aminoacyl-histidine dipeptidase	NC_014306.1
EbC_06960	ribosomal large subunit pseudouridine synthase A	NC_014306.1
EbC_38290	repressor protein for FtsI	NC_014306.1
EbC_07890	sugar fermentation stimulation protein	NC_014306.1
EbC_13760	beta-glucosidase	NC_014306.1
EbC_03170	AsnC family transcriptional regulator	NC_014306.1
EbC_08260	acetyl-coenzyme A carboxylase carboxyl transferase subunit alpha	NC_014306.1
EbC_38800	Sigma D (Sigma 70) factor of RNA polymerase	NC_014306.1
EbC_06700	Na(+)/H(+) antiporter 1	NC_014306.1
EbC_06690	molecular chaperone DnaJ	NC_014306.1
EbC_10450	hypothetical protein	NC_014306.1
EbC_14340	inner membrane transport protein YbiF	NC_014306.1
EbC_00260	DNA polymerase I	NC_014306.1
EbC_04260	Anaerobic C4-dicarboxylate transporter	NC_014306.1
EbC_00370	acetyltransferase	NC_014306.1
EbC_00600	flavoprotein affecting synthesis of DNA and pantothenate metabolism	NC_014306.1
EbC_08150	undecaprenyl pyrophosphate synthetase	NC_014306.1
EbC_09920	geranyltranstransferase	NC_014306.1
EbC_08180	hypothetical protein	NC_014306.1
EbC_18690	Osmotically-inducible lipoprotein E (Activator of ntr-like gene)	NC_014306.1
EbC_04340	Entericidin EcnAB family protein	NC_014306.1
EbC_08750	5-methylthioribose kinase	NC_014306.1
EbC_34510	tRNA/rRNA methyltransferase	NC_014306.1
EbC_01490	glycerol metabolic protein	NC_014306.1
EbC_14390	Drug resistance transporter	NC_014306.1
EbC_36670	hypothetical protein	NC_014306.1
EbC_33730	hypothetical protein	NC_014306.1
EbC_00280	hypothetical protein	NC_014306.1
EbC_04450	oligoribonuclease	NC_014306.1
EbC_18000	sulfate transporter YbaR	NC_014306.1
EbC_36590	transketolase	NC_014306.1
EbC_34120	ribonuclease III	NC_014306.1
EbC_26070	Delta-aminolevulinic acid dehydratase	NC_014306.1
EbC_38250	cystathionine beta-lyase	NC_014306.1
EbC_38240	Biopolymer transport ExbB protein	NC_014306.1
EbC_24900	Protease II	NC_014306.1
EbC_15390	protease La-like protein	NC_014306.1
EbC_16580	4-amino-4-deoxychorismate lyase	NC_014306.1
EbC_16540	hypothetical protein	NC_014306.1
EbC_01770	hypothetical protein	NC_014306.1
EbC_08220	acyl carrier protein	NC_014306.1
EbC_02440	fatty oxidation complex alpha subunit	NC_014306.1
EbC_02450	Xaa-Pro dipeptidase	NC_014306.1
EbC_08770	phosphoheptose isomerase	NC_014306.1
EbC_05280	GntP family, L-idonate transport protein	NC_014306.1
EbC_31390	3-ketoacyl-CoA thiolase	NC_014306.1
EbC_31420	lipoprotein	NC_014306.1
EbC_24350	Disulfide bond formation protein	NC_014306.1
EbC_36570	phosphoglycerate kinase	NC_014306.1
EbC_34740	hypothetical protein	NC_014306.1
EbC_07940	ferrichrome transport ATP-binding protein	NC_014306.1
EbC_07970	glutamate-1-semialdehyde 2,1-aminomutase	NC_014306.1
EbC_03370	ferrichrome transport system permease FhuB	NC_014306.1
EbC_03360	ferrichrome-binding periplasmic protein	NC_014306.1
EbC_01310	6-phosphofructokinase	NC_014306.1
EbC_40850	lipid A biosynthesis palmitoleoyl acyltransferase	NC_014306.1
EbC_12770	hypothetical protein	NC_014306.1
EbC_36300	hypothetical protein	NC_014306.1
EbC_16360	flagellar basal-body rod protein	NC_014306.1
EbC_16370	cell-proximal portion of basal-body rod	NC_014306.1
EbC_16380	flagellar biosynthesis, initiation of hook assembly	NC_014306.1
EbC_16390	flagellar biosynthesis, hook protein	NC_014306.1
EbC_16400	flagellar basal-body rod protein	NC_014306.1
EbC_16410	flagellar basal-body rod protein	NC_014306.1
EbC_16420	flagellar L-ring protein	NC_014306.1
EbC_16430	flagellar P-ring protein	NC_014306.1
EbC_16440	peptidoglycan hydrolase, flagellar protein	NC_014306.1
EbC_16450	flagellar hook-filament junction protein 1	NC_014306.1
EbC_16460	Hook-filament junction protein	NC_014306.1
EbC_16470	ribonuclease E	NC_014306.1
EbC_16350	flagellar biosynthesis, assembly of basal-body periplasmic P ring	NC_014306.1
EbC_16340	Negative regulator of flagellin synthesis	NC_014306.1
EbC_25290	flagellar biosynthesis protein	NC_014306.1
EbC_25300	chemotaxis protein	NC_014306.1
EbC_25420	flagellar transcriptional activator	NC_014306.1
EbC_25430	alpha,alpha-trehalose-phosphate synthase	NC_014306.1
EbC_25280	flagellar biosynthesis protein	NC_014306.1
EbC_26360	restriction enzyme-like protein	NC_014306.1
EbC_26390	flagellar hook-associated protein 2	NC_014306.1
EbC_26400	flagellin-specific chaperone	NC_014306.1
EbC_26570	flagellar motor switch protein	NC_014306.1
EbC_26580	flagellar assembly protein	NC_014306.1
EbC_26590	flagellum-specific ATP synthase	NC_014306.1
EbC_26600	flagellar biosynthesis protein	NC_014306.1
EbC_26610	flagellar hook-length control protein	NC_014306.1
EbC_26620	flagellar basal body protein	NC_014306.1
EbC_26630	flagellar motor switch protein	NC_014306.1
EbC_26640	flagellar motor switch protein	NC_014306.1
EbC_26650	flagellar biosynthesis protein	NC_014306.1
EbC_26660	flagellar biosynthesis protein	NC_014306.1
EbC_26670	flagellar biosynthesis protein	NC_014306.1
EbC_26680	flagellar biosynthesis protein	NC_014306.1
EbC_26690	Colanic acid capsular biosynthesis activation protein A	NC_014306.1
EbC_26410	flagellar export chaperone	NC_014306.1
EbC_26350	RNA polymerase sigma factor for flagellar operon	NC_014306.1
EbC_14990	hypothetical protein	NC_014306.1
EbC_06890	bis(5'-nucleosyl)-tetraphosphatase	NC_014306.1
EbC_31090	acetylCoA carboxylase subunit beta	NC_014306.1
EbC_07860	poly(A)polymerase	NC_014306.1
EbC_40090	cell division protease	NC_014306.1
EbC_01480	multidrug resistance protein D	NC_014306.1
EbC_04400	fumarate reductase flavoprotein subunit	NC_014306.1
EbC_04390	succinate dehydrogenase	NC_014306.1
EbC_02430	3-ketoacyl-CoA thiolase	NC_014306.1
EbC_08140	1-deoxy-D-xylulose 5-phosphate reductoisomerase	NC_014306.1
EbC_30010	1-phosphofructokinase	NC_014306.1
EbC_07110	protein MraZ	NC_014306.1
EbC_10580	UshA protein (UDP-sugar hydrolase and 5'-nucleotidase)	NC_014306.1
EbC_07250	cell division protein FtsZ	NC_014306.1
EbC_35300	hypothetical protein	NC_014306.1
EbC_40100	ribosomal RNA large subunit methyltransferase	NC_014306.1
EbC_14920	outer-membrane lipoprotein carrier protein	NC_014306.1
EbC_07140	peptidoglycan synthetase	NC_014306.1
EbC_01580	HTH-type transcriptional repressor	NC_014306.1
EbC_07240	cell division protein FtsA	NC_014306.1
EbC_07260	UDP-3-O-[3-hydroxymyristoyl] N-acetylglucosamine deacetylase	NC_014306.1
EbC_38980	LacI family transcriptional regulator	NC_014306.1
EbC_19750	DNA replication terminus site-binding protein (Ter protein)	NC_014306.1
EbC_12760	flavodoxin 1	NC_014306.1
EbC_29300	UTP-glucose-1-phosphate uridylyltransferase	NC_014306.1
EbC_29310	exopolysaccharide biosynthesis protein AmsL	NC_014306.1
EbC_13250	galactose-1-phosphate uridylyltransferase	NC_014306.1
EbC_13240	galactokinase	NC_014306.1
EbC_36650	hypothetical protein	NC_014306.1
EbC_29860	hypothetical protein	NC_014306.1
EbC_13260	ABC transporter ATP-binding protein	NC_014306.1
EbC_24070	response regulator of RpoS	NC_014306.1
EbC_24220	aldose 1-epimerase	NC_014306.1
EbC_35580	flavodoxin	NC_014306.1
EbC_36420	aminomethyltransferase	NC_014306.1
EbC_06270	3-isopropylmalate dehydratase small subunit	NC_014306.1
EbC_36410	glycine cleavage system H protein	NC_014306.1
EbC_33400	thioredoxin-dependent thiol peroxidase	NC_014306.1
EbC_36430	oxidoreductase	NC_014306.1
EbC_08580	transcriptional regulator	NC_014306.1
EbC_32520	Indolepyruvate decarboxylase	NC_014306.1
EbC_40080	7,8-dihydropteroate synthase	NC_014306.1
EbC_00330	Tyrosine phosphorylated protein A	NC_014306.1
EbC_33970	two-component system response regulator	NC_014306.1
EbC_38710	adenylate cyclase	NC_014306.1
EbC_10230	ammonia transporter	NC_014306.1
EbC_14300	hypothetical protein	NC_014306.1
EbC_08480	type 11 methyltransferase	NC_014306.1
EbC_01510	glycerol uptake facilitator protein	NC_014306.1
EbC_01500	glycerol kinase	NC_014306.1
EbC_12950	succinate dehydrogenase cytochrome b-556 subunit	NC_014306.1
EbC_12600	apolipoprotein N-acyltransferase	NC_014306.1
EbC_12590	glutamate/aspartate periplasmic-binding protein	NC_014306.1
EbC_12580	glutamate/aspartate transport system permease	NC_014306.1
EbC_12570	glutamate/aspartate transport system permease	NC_014306.1
EbC_03660	methyl-accepting chemotaxis sensory transducer	NC_014306.1
EbC_07880	RNA polymerase-binding protein DksA	NC_014306.1
EbC_08780	glutamine amidotransferase	NC_014306.1
EbC_00470	NAD-dependent DNA ligase	NC_014306.1
EbC_30940	polyamine ABC transporter substrate-binding protein	NC_014306.1
EbC_13230	galactose 1-epimerase (Mutarotase)	NC_014306.1
EbC_06560	Right origin-binding protein	NC_014306.1
EbC_01930	ATP-dependent RNA helicase	NC_014306.1
EbC_00880	Serine acetyltransferase	NC_014306.1
EbC_34240	uracil-DNA glycosylase	NC_014306.1
EbC_40130	penicillin-binding protein 4	NC_014306.1
EbC_04310	lipoprotein	NC_014306.1
EbC_04300	molecular chaperone GroEL	NC_014306.1
EbC_34260	Inorganic polyphosphate/ATP-NAD kinase	NC_014306.1
EbC_14610	hypothetical protein	NC_014306.1
EbC_16280	ribosomal-protein-alanine acetyltransferase	NC_014306.1
EbC_34780	hypothetical protein	NC_014306.1
EbC_14490	transport system permease	NC_014306.1
EbC_10560	Potassium antiporter	NC_014306.1
EbC_07360	hypothetical protein	NC_014306.1
EbC_30410	3-demethylubiquinone-9 3-methyltransferase	NC_014306.1
EbC_01820	hypothetical protein	NC_014306.1
EbC_15470	methylglyoxal synthase	NC_014306.1
EbC_18280	peptide chain release factor 1 (RF-1)	NC_014306.1
EbC_26080	Sodium/hydrogen exchanger	NC_014306.1
EbC_02100	adenylate cyclase	NC_014306.1
EbC_02090	porphobilinogen deaminase	NC_014306.1
EbC_02720	endonuclease V	NC_014306.1
EbC_10550	inosine-guanosine kinase	NC_014306.1
EbC_18300	regulator	NC_014306.1
EbC_18270	glutamyl-tRNA reductase	NC_014306.1
EbC_00300	nitrogen assimilation regulatory protein	NC_014306.1
EbC_36760	hypothetical protein	NC_014306.1
EbC_02080	uroporphyrinogen III synthase	NC_014306.1
EbC_02070	uroporphyrinogen III methylase	NC_014306.1
EbC_04550	HflC protein	NC_014306.1
EbC_04540	Protease specific for phage lambda cII repressor	NC_014306.1
EbC_04530	GTP-binding protein HflX	NC_014306.1
EbC_13970	acetyltransferase	NC_014306.1
EbC_29150	imidazole glycerol phosphate synthase subunit	NC_014306.1
EbC_29130	imidazole glycerol phosphate synthase subunit	NC_014306.1
EbC_29120	imidazole glycerol-phosphate dehydratase/histidinol phosphatase	NC_014306.1
EbC_29110	histidinol-phosphate aminotransferase	NC_014306.1
EbC_29100	histidinol dehydrogenase	NC_014306.1
EbC_31040	3-octaprenyl-4-hydroxybenzoate carboxy-lyase	NC_014306.1
EbC_33760	4-hydroxy-3-methylbut-2-en-1-yl diphosphate synthase	NC_014306.1
EbC_38700	glutamate-ammonia-ligase adenylyltransferase	NC_014306.1
EbC_17980	hemolysin activator protein	NC_014306.1
EbC_33960	nitrogen regulatory protein P-II	NC_014306.1
EbC_05710	hypothetical protein	NC_014306.1
EbC_37660	selenoprotein	NC_014306.1
EbC_37650	TonB-dependent outer membrane receptor	NC_014306.1
EbC_07380	Prelipin peptidase dependent protein	NC_014306.1
EbC_07370	transport protein HofB (type II secretion system)	NC_014306.1
EbC_12530	Rare lipoprotein B	NC_014306.1
EbC_16620	metal-dependent hydrolase YcfH	NC_014306.1
EbC_39690	valyl-tRNA synthetase	NC_014306.1
EbC_05740	ribosomal-protein-alanine acetyltransferase	NC_014306.1
EbC_10120	peptidyl-prolyl cis-trans isomerase D	NC_014306.1
EbC_07780	carbonic anhydrase	NC_014306.1
EbC_22770	ACP phosphodiesterase	NC_014306.1
EbC_07920	penicillin-binding protein 1B	NC_014306.1
EbC_18330	calcium/proton exchanger	NC_014306.1
EbC_01560	ATP-dependent protease HslV	NC_014306.1
EbC_10480	LysR family transcripitonal regulator	NC_014306.1
EbC_24710	carboxy-terminal protease	NC_014306.1
EbC_16170	NADH-dependent flavin oxidoreductase	NC_014306.1
EbC_14260	hypothetical protein	NC_014306.1
EbC_14190	N-formylglutamate amidohydrolase	NC_014306.1
EbC_14140	histidine ammonia-lyase	NC_014306.1
EbC_35360	YCII-related domain family protein	NC_014306.1
EbC_38570	hypothetical protein	NC_014306.1
EbC_36530	hypothetical protein	NC_014306.1
EbC_22820	hypothetical protein	NC_014306.1
EbC_13820	major facilitator superfamily transporter	NC_014306.1
EbC_18880	Vitamin B12 import system permease BtuC	NC_014306.1
EbC_15050	competence-like protein	NC_014306.1
EbC_06750	lipoprotein signal peptidase	NC_014306.1
EbC_01880	Positive regulator for IlvC	NC_014306.1
EbC_01900	peptidyl-prolyl cis-trans isomerase C	NC_014306.1
EbC_01870	Threonine deaminase	NC_014306.1
EbC_01860	dihydroxy-acid dehydratase	NC_014306.1
EbC_01850	branched-chain amino-acid aminotransferase	NC_014306.1
EbC_07100	Fructose repressor	NC_014306.1
EbC_07090	acetolactate synthase III, valine sensitive, small subunit	NC_014306.1
EbC_01890	ketol-acid reductoisomerase	NC_014306.1
EbC_33680	exodeoxyribonuclease VII large subunit	NC_014306.1
EbC_40030	transcription elongation protein	NC_014306.1
EbC_09460	phosphate starvation-inducible protein	NC_014306.1
EbC_09930	exodeoxyribonuclease 7 small subunit	NC_014306.1
EbC_35290	cell division protein	NC_014306.1
EbC_18260	outer membrane lipoprotein LolB	NC_014306.1
EbC_35280	2-C-methyl-D-erythritol 4-phosphate cytidylyltransferase	NC_014306.1
EbC_33770	hypothetical protein	NC_014306.1
EbC_06780	dihydrodipicolinate reductase	NC_014306.1
EbC_23880	acyl-CoA thioester hydrolase	NC_014306.1
EbC_25020	multidrug translocase mdfA (Chloramphenicol resistance pump)	NC_014306.1
EbC_05680	hypothetical protein	NC_014306.1
EbC_18720	symporter YdjN	NC_014306.1
EbC_40350	hypothetical protein	NC_014306.1
EbC_00680	lipopolysaccharide glycosyltransferase	NC_014306.1
EbC_06920	4-hydroxythreonine-4-phosphate dehydrogenase	NC_014306.1
EbC_00070	Sensor protein	NC_014306.1
EbC_28830	hypothetical protein	NC_014306.1
EbC_34140	GTP-binding protein	NC_014306.1
EbC_07080	acetolactate synthase isozyme III large subunit	NC_014306.1
EbC_07060	3-isopropylmalate dehydrogenase	NC_014306.1
EbC_06280	alpha/beta hydrolase	NC_014306.1
EbC_12550	hypothetical protein	NC_014306.1
EbC_03090	DNA-damage-inducible protein F	NC_014306.1
EbC_35850	phosphoenolpyruvate-protein phosphotransferase	NC_014306.1
EbC_32710	cell division protein	NC_014306.1
EbC_12430	lipoyltransferase	NC_014306.1
EbC_12440	hypothetical protein	NC_014306.1
EbC_28720	elongation factor G 1	NC_014306.1
EbC_11920	chemotaxis signal transduction protein	NC_014306.1
EbC_12610	Magnesium and cobalt efflux protein CorC	NC_014306.1
EbC_14930	polynucleotide ATPase	NC_014306.1
EbC_16760	lipoprotein releasing system transmembrane protein	NC_014306.1
EbC_10110	DNA-binding protein HU-beta	NC_014306.1
EbC_07510	aconitate hydratase 2	NC_014306.1
EbC_18200	hypothetical protein	NC_014306.1
EbC_19090	pyruvate kinase I	NC_014306.1
EbC_08240	ribonuclease HII	NC_014306.1
EbC_08210	(3R)-hydroxymyristoyl-ACP dehydratase	NC_014306.1
EbC_11240	peptidyl-prolyl cis-trans isomerase B (Rotamase B)	NC_014306.1
EbC_03600	effector of murein hydrolase	NC_014306.1
EbC_14910	DNA translocase FtsK	NC_014306.1
EbC_06760	FKBP-type peptidyl-prolyl cis-trans isomerase	NC_014306.1
EbC_34770	glutamate--cysteine ligase	NC_014306.1
EbC_02980	Sodium/hydrogen exchanger	NC_014306.1
EbC_29970	transcriptional regulator	NC_014306.1
EbC_36250	peptide chain release factor 2	NC_014306.1
EbC_16500	hypothetical protein	NC_014306.1
EbC_40710	Rod shape-determining protein	NC_014306.1
EbC_06870	lysine exporter	NC_014306.1
EbC_23470	molybdopterin oxidoreductase subunit alpha	NC_014306.1
EbC_19740	fumarate hydratase class II	NC_014306.1
EbC_08100	30S ribosomal protein S2	NC_014306.1
EbC_35470	GTP pyrophosphokinase	NC_014306.1
EbC_07770	Hypoxanthine phosphoribosyltransferase	NC_014306.1
EbC_40580	arginine repressor	NC_014306.1
EbC_10210	ABC transporter ATP-binding protein	NC_014306.1
EbC_10220	nitrogen regulatory protein P-II 2	NC_014306.1
EbC_16080	periplasmatic glucans biosynthesis protein G	NC_014306.1
EbC_16100	hypothetical protein	NC_014306.1
EbC_29550	multidrug resistance protein	NC_014306.1
EbC_35960	multidrug resistance protein	NC_014306.1
EbC_19110	riboflavin synthase subunit alpha	NC_014306.1
EbC_01550	ATP-dependent hsl protease ATP-binding protein HslU	NC_014306.1
EbC_30500	Naphthoate synthase	NC_014306.1
EbC_30540	hypothetical protein	NC_014306.1
EbC_31330	Chorismate synthase	NC_014306.1
EbC_01650	bifunctional aspartokinase/homoserine dehydrogenase 2	NC_014306.1
EbC_38260	DedA family integral protein	NC_014306.1
EbC_02300	carboxymethylenebutenolidase	NC_014306.1
EbC_01670	phosphoenolpyruvate carboxylase	NC_014306.1
EbC_02890	GntR family transcriptional regulator	NC_014306.1
EbC_08380	D-methionine transport ATP-binding protein	NC_014306.1
EbC_01640	cystathionine gamma-synthase	NC_014306.1
EbC_01660	5,10 methylenetetrahydrofolate reductase	NC_014306.1
EbC_08390	Histidinol phosphatase	NC_014306.1
EbC_08370	D-methionine ABC transporter permease	NC_014306.1
EbC_15480	hypothetical protein	NC_014306.1
EbC_04520	Host factor-I protein	NC_014306.1
EbC_24420	Septum site-determining protein	NC_014306.1
EbC_24430	cell division topological specificity factor	NC_014306.1
EbC_24440	ribonuclease D	NC_014306.1
EbC_00020	AsnC family transcriptional regulator	NC_014306.1
EbC_24250	serine kinase family protein	NC_014306.1
EbC_13960	transcriptional regulator	NC_014306.1
EbC_08470	hydroxyacylglutathione hydrolase	NC_014306.1
EbC_34380	hypothetical protein	NC_014306.1
EbC_32560	nucleoside permease	NC_014306.1
EbC_13460	molybdopterin biosynthesis	NC_014306.1
EbC_13470	molybdopterin cofactor biosynthesis protein	NC_014306.1
EbC_13480	molybdopterin biosynthesis protein	NC_014306.1
EbC_13490	molybdopterin-converting factor subunit 2	NC_014306.1
EbC_13500	lipoprotein	NC_014306.1
EbC_13300	molybdenum ABC transporter permease	NC_014306.1
EbC_13310	molybdenum import ATP-binding protein	NC_014306.1
EbC_13320	phosphatase YbhA	NC_014306.1
EbC_13270	molybdenum transport protein	NC_014306.1
EbC_14450	L-asparaginase	NC_014306.1
EbC_14440	molybdopterin biosynthesis	NC_014306.1
EbC_06660	major facilitator superfamily transporter	NC_014306.1
EbC_25410	regulator of flagellar biosynthesis	NC_014306.1
EbC_25400	flagellar motor protein	NC_014306.1
EbC_04820	hypothetical protein	NC_014306.1
EbC_07130	cell division protein FtsL	NC_014306.1
EbC_07120	S-adenosyl-methyltransferase MraW	NC_014306.1
EbC_12490	hypothetical protein	NC_014306.1
EbC_12480	penicillin-binding protein 2	NC_014306.1
EbC_40740	regulatory protein	NC_014306.1
EbC_40720	Rod shape-determining protein	NC_014306.1
EbC_29740	methionyl-tRNA synthetase	NC_014306.1
EbC_15070	tetraacyldisaccharide 4'-kinase	NC_014306.1
EbC_25040	metallopeptidase	NC_014306.1
EbC_24210	glyceraldehyde 3-phosphate dehydrogenase A	NC_014306.1
EbC_08030	deoxyguanosinetriphosphate triphosphohydrolase	NC_014306.1
EbC_08760	acyl-coenzyme A dehydrogenase	NC_014306.1
EbC_15170	hypothetical protein	NC_014306.1
EbC_15160	Chromosome partition protein MukB	NC_014306.1
EbC_15150	Chromosome partition protein	NC_014306.1
EbC_40260	BolA family transcripitonal regulator	NC_014306.1
EbC_07220	D-alanine--D-alanine ligase	NC_014306.1
EbC_07190	cell division protein FtsW	NC_014306.1
EbC_07210	UDP-N-acetylmuramate-alanine ligase	NC_014306.1
EbC_35880	integral hypothetical protein	NC_014306.1
EbC_00650	phosphopantetheine adenylyltransferase	NC_014306.1
EbC_07320	hypothetical protein	NC_014306.1
EbC_36800	Fe(2+)-trafficking protein	NC_014306.1
EbC_16310	Virulence factor MviN, MOP superfamliy efflux pump	NC_014306.1
EbC_12700	glucosamine-6-phosphate deaminase	NC_014306.1
EbC_13160	Nicotinamide riboside transporter PnuC	NC_014306.1
EbC_12520	DNA polymerase III subunit delta	NC_014306.1
EbC_18670	drug resistance transporter	NC_014306.1
EbC_06170	Zinc-containing alcohol dehydrogenase superfamily protein	NC_014306.1
EbC_12710	PTS system glucose-specific transporter subunit IIBC	NC_014306.1
EbC_12690	Quinolinate synthetase A	NC_014306.1
EbC_16780	NAD-dependent deacetylase	NC_014306.1
EbC_16690	hypothetical protein	NC_014306.1
EbC_16710	Surface antigen domain protein	NC_014306.1
EbC_33810	penicillin-binding protein 1C	NC_014306.1
EbC_30210	hypothetical protein	NC_014306.1
EbC_12940	Citrate synthase	NC_014306.1
EbC_02730	hypothetical protein	NC_014306.1
EbC_30000	PTS system fructose-specific transporter subunit IIBC	NC_014306.1
EbC_14630	ribosomal protein S6 modification protein	NC_014306.1
EbC_06710	LysR family transcripitonal regulator	NC_014306.1
EbC_40250	UDP-N-acetylglucosamine 1-carboxyvinyltransferase	NC_014306.1
EbC_35240	protein-L-isoaspartate O-methyltransferase	NC_014306.1
EbC_39980	polyribonucleotide nucleotidyltransferase	NC_014306.1
EbC_14410	hypothetical protein	NC_014306.1
EbC_30440	ribonucleoside-diphosphate reductase 1 beta chain	NC_014306.1
EbC_30450	2Fe-2S ferredoxin	NC_014306.1
EbC_34430	ribonucleoside-diphosphate reductase 2, beta subunit	NC_014306.1
EbC_34420	ribonucleoside-diphosphate reductase subunit alpha	NC_014306.1
EbC_09840	riboflavin biosynthesis protein RibD	NC_014306.1
EbC_00320	glutamine synthetase	NC_014306.1
EbC_00310	two-component nitrogen regulation protein	NC_014306.1
EbC_35870	DNA mismatch repair protein	NC_014306.1
EbC_30760	NADH dehydrogenase I subunit A	NC_014306.1
EbC_30750	NADH dehydrogenase I subunit B	NC_014306.1
EbC_30740	NADH dehydrogenase I subunit C/D	NC_014306.1
EbC_30730	NADH dehydrogenase I subunit E	NC_014306.1
EbC_30720	NADH dehydrogenase I subunit F	NC_014306.1
EbC_30710	NADH dehydrogenase I subunit G	NC_014306.1
EbC_30700	NADH dehydrogenase I subunit H	NC_014306.1
EbC_30690	NADH dehydrogenase I subunit I	NC_014306.1
EbC_30680	NADH dehydrogenase I subunit J	NC_014306.1
EbC_30670	NADH dehydrogenase I subunit K	NC_014306.1
EbC_30660	NADH dehydrogenase I subunit L	NC_014306.1
EbC_30650	NADH dehydrogenase I subunit M	NC_014306.1
EbC_00560	ribonuclease PH	NC_014306.1
EbC_40040	hypothetical protein	NC_014306.1
EbC_09870	thiamine-monophosphate kinase	NC_014306.1
EbC_02550	50S ribosomal protein L11	NC_014306.1
EbC_13150	Quinolinate synthetase A	NC_014306.1
EbC_15220	asparaginyl-tRNA synthetase	NC_014306.1
EbC_23860	hypothetical protein	NC_014306.1
EbC_14360	transcriptional regulator	NC_014306.1
EbC_16090	glucans biosynthesis glucosyltransferase H	NC_014306.1
EbC_23990	periplasmic oligopeptide-binding protein	NC_014306.1
EbC_23980	oligopeptide ABC transporter substrate-binding protein	NC_014306.1
EbC_23970	oligopeptide ABC transporter permease	NC_014306.1
EbC_07550	ABC transporter permease	NC_014306.1
EbC_23960	oligopeptide ABC transporter permease	NC_014306.1
EbC_20250	peptide ABC transporter substrate-binding protein	NC_014306.1
EbC_25440	Trehalose-6-phosphatase	NC_014306.1
EbC_22200	phosphinothricin N-acetyltransferase	NC_014306.1
EbC_01380	glutathione S-transferase family protein	NC_014306.1
EbC_16590	aminodeoxychorismate lyase	NC_014306.1
EbC_11160	acyl-CoA thioesterase I	NC_014306.1
EbC_13120	hypothetical protein	NC_014306.1
EbC_07840	3-methyl-2-oxobutanoate hydroxymethyltransferase	NC_014306.1
EbC_07830	Pantoate-beta-alanine ligase	NC_014306.1
EbC_09970	hypothetical protein	NC_014306.1
EbC_13740	mechanosensitive ion channel protein	NC_014306.1
EbC_20160	hypothetical protein	NC_014306.1
EbC_35250	Multifunctional protein	NC_014306.1
EbC_07870	glutamyl-Q tRNA(Asp) synthetase	NC_014306.1
EbC_12930	endonuclease VIII	NC_014306.1
EbC_07480	pyruvate dehydrogenase E1 component	NC_014306.1
EbC_06930	hypothetical protein	NC_014306.1
EbC_19330	tyrosyl-tRNA synthetase	NC_014306.1
EbC_34100	DNA repair protein	NC_014306.1
EbC_39680	DNA polymerase III subunit chi	NC_014306.1
EbC_33860	cysteine desulfurase	NC_014306.1
EbC_08820	xanthine phosphoribosyltransferase	NC_014306.1
EbC_36460	hypothetical protein	NC_014306.1
EbC_02460	hypothetical protein	NC_014306.1
EbC_20240	Osmotically inducible protein C	NC_014306.1
EbC_01320	LysR family transcriptional regulator	NC_014306.1
EbC_37870	PTS system, mannitol-specific EIIA component	NC_014306.1
EbC_14980	formate transporter	NC_014306.1
EbC_03000	lipoprotein YmcC	NC_014306.1
EbC_36580	D-erythrose 4-phosphate dehydrogenase	NC_014306.1
EbC_13340	hypothetical protein	NC_014306.1
EbC_12810	transcriptional regulator	NC_014306.1
EbC_23620	GTP cyclohydrolase-2	NC_014306.1
EbC_18860	phenylalanyl-tRNA synthetase subunit beta	NC_014306.1
EbC_00510	hypothetical protein	NC_014306.1
EbC_09670	phosphate regulon histidine kinase	NC_014306.1
EbC_18580	succinylornithine transaminase	NC_014306.1
EbC_26230	heme-binding periplasmic protein involved in iron transport	NC_014306.1
EbC_16890	adenylosuccinate lyase	NC_014306.1
EbC_09680	phosphate binding protein	NC_014306.1
EbC_12850	short-chain dehydrogenase	NC_014306.1
EbC_05270	2,4-dieonyl-coa reductase	NC_014306.1
EbC_02210	ATP-dependent DNA helicase	NC_014306.1
EbC_02240	hypothetical protein	NC_014306.1
EbC_03070	Diacylglycerol kinase	NC_014306.1
EbC_38310	DNA topoisomerase 4 subunit A	NC_014306.1
EbC_16530	3-oxoacyl-ACP synthase	NC_014306.1
EbC_24190	hypothetical protein	NC_014306.1
EbC_15240	aminopeptidase N	NC_014306.1
EbC_39990	30S ribosomal protein S15	NC_014306.1
EbC_20050	Universal stress protein YdaA	NC_014306.1
EbC_13170	Cation diffusion facilitator family transporter	NC_014306.1
EbC_00270	GTP-binding protein EngB	NC_014306.1
EbC_06990	hypothetical protein	NC_014306.1
EbC_14670	putrescine transport system permease	NC_014306.1
EbC_14680	putrescine transport system permease	NC_014306.1
EbC_04420	Mechanosensitive ion channel	NC_014306.1
EbC_35830	thymidylate synthase	NC_014306.1
EbC_01680	acetylornithine deacetylase	NC_014306.1
EbC_35820	prepilin peptidase dependent protein A	NC_014306.1
EbC_35810	Prepilin peptidase dependent protein B	NC_014306.1
EbC_11250	cysteinyl-tRNA synthetase	NC_014306.1
EbC_01910	ATP-dependent DNA helicase rep	NC_014306.1
EbC_10130	hypothetical protein	NC_014306.1
EbC_33600	exopolyphosphatase	NC_014306.1
EbC_34270	recombination and DNA repair protein	NC_014306.1
EbC_18970	hypothetical protein	NC_014306.1
EbC_33610	Tellurite resistance protein	NC_014306.1
EbC_15360	Paraquat-inducible protein B	NC_014306.1
EbC_15370	hypothetical protein	NC_014306.1
EbC_37730	pyrroloquinoline quinone biosynthesis protein C	NC_014306.1
EbC_37740	pyrroloquinoline quinone biosynthesis protein D	NC_014306.1
EbC_37750	pyrroloquinoline quinone biosynthesis protein E	NC_014306.1
EbC_37760	pyrroloquinoline quinone biosynthesis protein F	NC_014306.1
EbC_24720	ProP effector protein	NC_014306.1
EbC_18290	protein methyltransferase	NC_014306.1
EbC_36260	ssDNA-specific exonuclease RecJ	NC_014306.1
EbC_06040	Osmotically inducible protein Y	NC_014306.1
EbC_01600	50S ribosomal protein L31	NC_014306.1
EbC_10420	hypothetical protein	NC_014306.1
EbC_02540	transcription antitermination protein	NC_014306.1
EbC_40830	tRNA-dihydrouridine synthase B	NC_014306.1
EbC_08880	lysine exporter family protein LysE/YggA	NC_014306.1
EbC_08870	gamma-glutamyl phosphate reductase	NC_014306.1
EbC_24730	hypothetical protein	NC_014306.1
EbC_08340	hypothetical protein	NC_014306.1
EbC_04440	GTPase EngC	NC_014306.1
EbC_03040	chorismate--pyruvate lyase	NC_014306.1
EbC_23080	Psp operon transcriptional activator	NC_014306.1
EbC_23070	phage shock protein A	NC_014306.1
EbC_23060	phage shock protein B	NC_014306.1
EbC_23050	phage shock protein C	NC_014306.1
EbC_23090	peptide transport periplasmic protein	NC_014306.1
EbC_18220	hypothetical protein	NC_014306.1
EbC_35790	exodeoxyribonuclease V subunit gamma	NC_014306.1
EbC_12720	glutaminyl-tRNA synthetase	NC_014306.1
EbC_40410	hypothetical protein	NC_014306.1
EbC_40430	monofunctional biosynthetic peptidoglycan transglycosylase	NC_014306.1
EbC_35860	dinucleoside polyphosphate hydrolase	NC_014306.1
EbC_08640	N-carbamoyl-L-amino acid hydrolase	NC_014306.1
EbC_04580	Rrf2 family transcripitonal regulator	NC_014306.1
EbC_16900	hypothetical protein	NC_014306.1
EbC_33370	lipoprotein-34	NC_014306.1
EbC_11230	UDP-2,3-diacylglucosamine hydrolase	NC_014306.1
EbC_31060	colicin V production protein	NC_014306.1
EbC_11220	phosphoribosylaminoimidazole carboxylase catalytic subunit	NC_014306.1
EbC_34010	transglycosylase	NC_014306.1
EbC_33550	phosphoribosylglycinamide formyltransferase	NC_014306.1
EbC_19160	hypothetical protein	NC_014306.1
EbC_39760	aspartate transcarbamylase regulatory subunit	NC_014306.1
EbC_16260	hypothetical protein	NC_014306.1
EbC_15310	hypothetical protein	NC_014306.1
EbC_00580	transcriptional regulator	NC_014306.1
EbC_23590	hypothetical protein	NC_014306.1
EbC_35460	nucleoside triphosphate pyrophosphohydrolase	NC_014306.1
EbC_08130	ribosome recycling factor	NC_014306.1
EbC_03160	Replicative DNA helicase	NC_014306.1
EbC_00080	two-component system response regulator	NC_014306.1
EbC_09770	Queuine tRNA-ribosyltransferase (TRNA-guanine transglycosylase)	NC_014306.1
EbC_33720	GTP-binding protein	NC_014306.1
EbC_06160	transcriptional regulator NadR	NC_014306.1
EbC_00620	50S ribosomal protein L28	NC_014306.1
EbC_34630	bifunctional chorismate mutase/prephenate dehydratase	NC_014306.1
EbC_06980	DNA polymerase II	NC_014306.1
EbC_00060	Kup system potassium uptake protein	NC_014306.1
EbC_00170	ribose transport permease system protein	NC_014306.1
EbC_40020	translation initiation factor IF-2	NC_014306.1
EbC_01350	O-succinylbenzoate synthase	NC_014306.1
EbC_00190	ribokinase	NC_014306.1
EbC_00180	D-ribose ABC transporter substrate-binding protein	NC_014306.1
EbC_21640	RpiR family transcripitonal regulator	NC_014306.1
EbC_00160	ribulose bisphosphate carboxylase large chain	NC_014306.1
EbC_00200	transcriptional repressor for rbs operon	NC_014306.1
EbC_00210	MFS family transport protein	NC_014306.1
EbC_30390	Capsular synthesis regulator component C	NC_014306.1
EbC_30400	DNA gyrase subunit A	NC_014306.1
EbC_08360	D-methionine-binding lipoprotein MetQ	NC_014306.1
EbC_34840	competence/damage-inducible protein	NC_014306.1
EbC_35780	Pitrilysin, protease III	NC_014306.1
EbC_35800	prepilin peptidase dependent protein C	NC_014306.1
EbC_35770	exodeoxyribonuclease V subunit beta	NC_014306.1
EbC_11270	hypothetical protein	NC_014306.1
EbC_00430	tRNA/rRNA methyltransferase	NC_014306.1
EbC_36270	thiol:disulfide interchange protein	NC_014306.1
EbC_34280	small protein A	NC_014306.1
EbC_34110	GTP-binding protein	NC_014306.1
EbC_02220	homoserine/homoserine lactone efflux protein	NC_014306.1
EbC_10470	heat shock protein 90	NC_014306.1
EbC_34830	recombinase A	NC_014306.1
EbC_35480	23S rRNA (uracil-5-)-methyltransferase	NC_014306.1
EbC_29230	O-antigen ABC transporter ATPase	NC_014306.1
EbC_29260	glucose-1-phosphate thymidylyltransferase	NC_014306.1
EbC_29280	dTDP-glucose 4,6-dehydratase	NC_014306.1
EbC_24300	multidrug resistance protein	NC_014306.1
EbC_02020	lipopolysaccharide biosynthesis protein	NC_014306.1
EbC_20390	sugar efflux transporter	NC_014306.1
EbC_01940	Thioredoxin 1	NC_014306.1
EbC_13620	tRNA-dihydrouridine synthase C	NC_014306.1
EbC_02230	Lysophospholipase L2	NC_014306.1
EbC_23630	aconitate hydratase 1	NC_014306.1
EbC_38680	hypothetical protein	NC_014306.1
EbC_09850	6,7-dimethyl-8-ribityllumazine synthase (riboflavin synthase)	NC_014306.1
EbC_06740	Isoleucyl-tRNA synthetase 1	NC_014306.1
EbC_09860	N utilization substance protein B	NC_014306.1
EbC_05750	nucleoside 5'-monophosphate phosphohydrolase	NC_014306.1
EbC_14640	hypothetical protein	NC_014306.1
EbC_36690	hypothetical protein	NC_014306.1
EbC_34720	30S ribosomal protein S16	NC_014306.1
EbC_17330	regulatory protein	NC_014306.1
EbC_12470	rod shape-determining protein RodA	NC_014306.1
EbC_12540	leucyl-tRNA synthetase	NC_014306.1
EbC_06970	RNA polymerase-associated protein	NC_014306.1
EbC_23740	hypothetical protein	NC_014306.1
EbC_16490	Septum formation protein Maf	NC_014306.1
EbC_34610	outer membrane assembly lipoprotein	NC_014306.1
EbC_16940	isocitrate dehydrogenase	NC_014306.1
EbC_34130	Signal peptidase I	NC_014306.1
EbC_24450	long-chain-fatty-acid--CoA ligase	NC_014306.1
EbC_16480	23S rRNA pseudouridylate synthase	NC_014306.1
EbC_19510	hypothetical protein	NC_014306.1
EbC_19500	Electron transport complex protein	NC_014306.1
EbC_19490	Electron transport complex protein	NC_014306.1
EbC_19480	Electron transport complex protein	NC_014306.1
EbC_19460	Electron transport complex protein	NC_014306.1
EbC_19470	Electron transport complex protein	NC_014306.1
EbC_08250	DNA polymerase III subunit alpha	NC_014306.1
EbC_04600	23S rRNA (guanosine-2'-O-)-methyltransferase	NC_014306.1
EbC_19200	Lactoylglutathione lyase	NC_014306.1
EbC_06570	hypothetical protein	NC_014306.1
EbC_39650	permease	NC_014306.1
EbC_00570	orotate phosphoribosyltransferase	NC_014306.1
EbC_36520	Chromosome initiation inhibitor (OriC replication inhibitor	NC_014306.1
EbC_33140	transaldolase A	NC_014306.1
EbC_02570	50S ribosomal protein L10	NC_014306.1
EbC_04670	hypothetical protein	NC_014306.1
EbC_02580	50S ribosomal protein L7/L12	NC_014306.1
EbC_02560	50S ribosomal protein L1	NC_014306.1
EbC_02590	DNA-directed RNA polymerase subunit beta	NC_014306.1
EbC_34700	tRNA (guanine-N(1)-)-methyltransferase trmD	NC_014306.1
EbC_18840	Phenylalanyl-tRNA synthetase alpha chain, fragment	NC_014306.1
EbC_40230	octaprenyl diphosphate synthase	NC_014306.1
EbC_30200	nucleoid-associated protein	NC_014306.1
EbC_40220	50S ribosomal protein L21	NC_014306.1
EbC_10360	acriflavine resistance protein B	NC_014306.1
EbC_01610	LysR family transcripitonal regulator	NC_014306.1
EbC_16520	fatty acid/phospholipid synthesis protein	NC_014306.1
EbC_00640	formamidopyrimidine-DNA glycosylase	NC_014306.1
EbC_18830	50S ribosomal protein L20	NC_014306.1
EbC_10350	50S ribosomal protein L31	NC_014306.1
EbC_02600	DNA-directed RNA polymerase subunit beta'	NC_014306.1
EbC_38810	G/U mismatch-specific DNA glycosylase	NC_014306.1
EbC_40390	Sigma 54 modulation protein /S30EA ribosomal protein	NC_014306.1
EbC_35230	lipoprotein	NC_014306.1
EbC_00460	guanylate kinase	NC_014306.1
EbC_15040	integration host factor beta-subunit (IHF-beta)	NC_014306.1
EbC_08110	elongation factor Ts	NC_014306.1
EbC_40520	50S ribosomal protein L13	NC_014306.1
EbC_40000	tRNA pseudouridine synthase B	NC_014306.1
EbC_34730	signal recognition particle protein	NC_014306.1
EbC_04660	50S ribosomal protein L9	NC_014306.1
EbC_06730	riboflavin biosynthesis protein	NC_014306.1
EbC_38790	DNA primase	NC_014306.1
EbC_40110	RNA-binding protein	NC_014306.1
EbC_02690	NADH pyrophosphatase	NC_014306.1
EbC_34190	RNA polymerase sigma E	NC_014306.1
EbC_34180	Anti sigma E (Sigma 24) factor, negative regulator	NC_014306.1
EbC_34170	Sigma-E factor regulator	NC_014306.1
EbC_05250	hypothetical protein	NC_014306.1
EbC_20000	hypothetical protein	NC_014306.1
EbC_19990	Response regulator in two-component regulatory system with RstB	NC_014306.1
EbC_30180	ATP-dependent helicase	NC_014306.1
EbC_30110	ABC transporter substrate-binding protein	NC_014306.1
EbC_15670	TetR family transcripitonal regulator	NC_014306.1
EbC_25100	Crossover junction endodeoxyribonuclease	NC_014306.1
EbC_25090	Holliday junction ATP-dependent DNA helicase	NC_014306.1
EbC_25110	hypothetical protein	NC_014306.1
EbC_23100	peptide transport system permease	NC_014306.1
EbC_09650	exonuclease subunit D	NC_014306.1
EbC_01330	CDP-diacylglycerol pyrophosphatase	NC_014306.1
EbC_09410	hypothetical protein	NC_014306.1
EbC_09390	hypothetical protein	NC_014306.1
EbC_24560	cyclic diguanylate phosphodiesterase	NC_014306.1
EbC_14580	permease YbjG	NC_014306.1
EbC_12990	2-oxoglutarate dehydrogenase subunit E1	NC_014306.1
EbC_12960	succinate dehydrogenase hydrophobic membrane anchor protein	NC_014306.1
EbC_15720	Autoinducer synthase	NC_014306.1
EbC_09810	lipoprotein	NC_014306.1
EbC_00870	NAD(P)H-dependent glycerol-3-phosphate dehydrogenase	NC_014306.1
EbC_09800	protein translocase subunit SecA	NC_014306.1
EbC_24150	nitroreductase	NC_014306.1
EbC_12800	phosphoglucomutase	NC_014306.1
EbC_06150	DNA repair protein radA (DNA repair protein sms)	NC_014306.1
EbC_15010	3-phosphoshikimate 1-carboxyvinyltransferase	NC_014306.1
EbC_29790	hypothetical protein	NC_014306.1
EbC_07030	sugar efflux transporter	NC_014306.1
EbC_18310	2-dehydro-3-deoxyphosphooctonate aldolase	NC_014306.1
EbC_06770	4-hydroxy-3-methylbut-2-enyl diphosphate reductase	NC_014306.1
EbC_06540	hypothetical protein	NC_014306.1
EbC_19290	outer membrane lipoprotein SlyB	NC_014306.1
EbC_19300	anhydro-N-acetylmuramic acid kinase	NC_014306.1
EbC_11210	phosphoribosylaminoimidazole carboxylase ATPase	NC_014306.1
EbC_06140	phosphoserine phosphatase	NC_014306.1
EbC_34290	hypothetical protein	NC_014306.1
EbC_15140	Chromosome partition protein MukF	NC_014306.1
EbC_23710	short-chain dehydrogenase	NC_014306.1
EbC_16230	Biofilm regulator	NC_014306.1
EbC_20400	major facilitator superfamily (MFS) transporter	NC_014306.1
EbC_03540	Redox-sensitive transcriptional activator SoxR	NC_014306.1
EbC_36630	S-adenosylmethionine synthetase	NC_014306.1
EbC_36620	biosynthetic arginine decarboxylase	NC_014306.1
EbC_07720	spermidine synthase	NC_014306.1
EbC_07730	hypothetical protein	NC_014306.1
EbC_34350	hypothetical protein	NC_014306.1
EbC_34520	Thioredoxin 2	NC_014306.1
EbC_24170	L-asparaginase 1	NC_014306.1
EbC_18640	Excinuclease cho	NC_014306.1
EbC_20990	ATPase AAA	NC_014306.1
EbC_20980	virulence effector protein SrfA	NC_014306.1
EbC_20970	virulence factor SrfB	NC_014306.1
EbC_33840	hypothetical protein	NC_014306.1
EbC_33850	peptidase B	NC_014306.1
EbC_40510	30S ribosomal protein S9	NC_014306.1
EbC_15290	hypothetical protein	NC_014306.1
EbC_13010	succinyl-CoA synthetase beta chain	NC_014306.1
EbC_13020	succinyl-CoA synthetase subunit alpha	NC_014306.1
EbC_19020	SufB protein	NC_014306.1
EbC_19030	ABC transporter	NC_014306.1
EbC_19040	Component of SufB-SufC-SufD cysteine desulfurase	NC_014306.1
EbC_19050	cysteine desulfurase	NC_014306.1
EbC_38300	1-acyl-sn-glycerol-3-phosphate acyltransferase	NC_014306.1
EbC_19060	Fe-S metabolism associated SufE	NC_014306.1
EbC_15430	competence-specific genes regulator	NC_014306.1
EbC_35260	tRNA pseudouridine synthase D	NC_014306.1
EbC_35620	NADPH-dependent 7-cyano-7-deazaguanine reductase	NC_014306.1
EbC_34030	hydrolase	NC_014306.1
EbC_06650	molybdopterin biosynthesis mog protein	NC_014306.1
EbC_02370	sec-independent protein translocase protein TatB	NC_014306.1
EbC_02380	Sec-independent protein translocase protein TatC	NC_014306.1
EbC_02400	transcriptional acivator RfaH	NC_014306.1
EbC_12420	lipoyl synthase	NC_014306.1
EbC_07020	sugar transport-related sRNA regulator SgrR	NC_014306.1
EbC_33620	diguanylate cyclase/phosphodiesterase	NC_014306.1
EbC_03320	Zinc-containing alcohol dehydrogenase superfamily protein	NC_014306.1
EbC_11170	ABC transporter ATP-binding protein	NC_014306.1
EbC_10250	glycoprotein	NC_014306.1
EbC_09780	membrane subunit of preprotein translocase	NC_014306.1
EbC_02670	thiamine biosynthesis protein ThiC	NC_014306.1
EbC_02660	thiamine-phosphate pyrophosphorylase	NC_014306.1
EbC_02650	ThiF protein	NC_014306.1
EbC_09960	2-dehydropantoate 2-reductase	NC_014306.1
EbC_16680	beta-hexosaminidase	NC_014306.1
EbC_09880	phosphatidylglycerophosphatase A	NC_014306.1
EbC_07010	thiamine-binding periplasmic protein	NC_014306.1
EbC_06610	homoserine kinase	NC_014306.1
EbC_06620	Threonine synthase	NC_014306.1
EbC_06630	hypothetical protein	NC_014306.1
EbC_18810	translation initiation factor IF-3	NC_014306.1
EbC_35840	prolipoprotein diacylglyceryl transferase	NC_014306.1
EbC_08300	Rho-binding antiterminator protein	NC_014306.1
EbC_36600	peptidase	NC_014306.1
EbC_16610	DNA polymerase III subunit delta'	NC_014306.1
EbC_13100	protein TolB (translocation of group A colicins)	NC_014306.1
EbC_13110	peptidoglycan-associated lipoprotein Pal, OmpA family of porins	NC_014306.1
EbC_38600	hypothetical protein	NC_014306.1
EbC_13080	Biopolymer transport portein TolR, fragment	NC_014306.1
EbC_23900	hypothetical protein	NC_014306.1
EbC_01450	hypothetical protein	NC_014306.1
EbC_19400	HTH-type transcriptional regulator	NC_014306.1
EbC_23010	DNA-binding transcriptional regulator	NC_014306.1
EbC_03130	tRNA-dihydrouridine synthase A	NC_014306.1
EbC_02480	Protoporphyrinogen oxidase	NC_014306.1
EbC_01790	TonB-dependent vitamin B12 receptor	NC_014306.1
EbC_36790	A/G-specific adenine glycosylase	NC_014306.1
EbC_34710	16S rRNA-processing protein	NC_014306.1
EbC_16920	Hydrolase, NUDIX family	NC_014306.1
EbC_31530	integrase	NC_014306.1
EbC_08400	2,5-didehydrogluconate reductase	NC_014306.1
EbC_08500	allantoin permease	NC_014306.1
EbC_05720	ribosomal RNA small subunit methyltransferase C	NC_014306.1
EbC_39610	hypothetical protein	NC_014306.1
EbC_35730	N-acetylmuramoyl-L-alanine amidase	NC_014306.1
EbC_05550	short-chain dehydrogenase	NC_014306.1
EbC_12660	asparagine synthetase B	NC_014306.1
EbC_04240	TetR family transcripitonal regulator	NC_014306.1
EbC_02060	protein HemY	NC_014306.1
EbC_15550	glucose-1-phosphatase	NC_014306.1
EbC_26220	phosphate starvation-inducible protein	NC_014306.1
EbC_02520	elongation factor Tu-A	NC_014306.1
EbC_01810	HTH-type transcriptional regulator HdfR	NC_014306.1
EbC_24110	exodeoxyribonuclease III	NC_014306.1
EbC_23840	transport-associated protein	NC_014306.1
EbC_23830	Tryptophan synthase, alpha chain	NC_014306.1
EbC_23820	Tryptophan synthase, beta chain	NC_014306.1
EbC_23810	anthranilate isomerase	NC_014306.1
EbC_23790	anthranilate synthase component II	NC_014306.1
EbC_23800	anthranilate phosphoribosyltransferase	NC_014306.1
EbC_23770	anthranilate synthase component I, C-terminal fragment	NC_014306.1
EbC_31120	aspartate-semialdehyde dehydrogenase	NC_014306.1
EbC_40010	ribosome-binding factor A	NC_014306.1
EbC_35600	hypothetical protein	NC_014306.1
EbC_35270	2-C-methyl-D-erythritol 2,4-cyclo diphosphate synthase	NC_014306.1
EbC_01950	transcription termination factor Rho	NC_014306.1
EbC_34530	DTW domain protein	NC_014306.1
EbC_08120	uridylate kinase	NC_014306.1
EbC_00590	deoxyuridine 5'-triphosphate nucleotidohydrolase	NC_014306.1
EbC_02530	preprotein translocase subunit SecE	NC_014306.1
EbC_19760	heat-stable nucleoid-structuring protein	NC_014306.1
EbC_15540	hypothetical protein	NC_014306.1
EbC_00340	haloacid dehalogenase-like hydrolase	NC_014306.1
EbC_34670	phospho-2-dehydro-3-deoxyheptonate aldolase	NC_014306.1
EbC_03200	hypothetical protein	NC_014306.1
EbC_23020	hypothetical protein	NC_014306.1
EbC_19340	Pyridoxal kinase	NC_014306.1
EbC_03060	glycerol-3-phosphate acyltransferase	NC_014306.1
EbC_02360	Sec-independent protein translocase protein TatA	NC_014306.1
EbC_03050	4-hydroxybenzoate octaprenyltransferase	NC_014306.1
EbC_02420	NAD(P)H-flavin reductase	NC_014306.1
EbC_02340	hypothetical protein	NC_014306.1
EbC_31050	amidophosphoribosyltransferase	NC_014306.1
EbC_01760	fatty acid biosynthesis regulator	NC_014306.1
EbC_29490	acid phosphatase	NC_014306.1
EbC_02320	DNA recombination protein	NC_014306.1
EbC_24060	glucose-1-phosphate uridylyltransferase	NC_014306.1
EbC_06860	sugar ABC transporter ATPase	NC_014306.1
EbC_04050	hypothetical protein	NC_014306.1
EbC_34250	heat shock protein	NC_014306.1
EbC_33540	phosphoribosylaminoimidazole synthetase	NC_014306.1
EbC_08160	phosphatidate cytidylyltransferase	NC_014306.1
EbC_33530	uracil phosphoribosyltransferase	NC_014306.1
EbC_10590	hypothetical protein	NC_014306.1
EbC_00120	BudR family transcriptional regulator	NC_014306.1
EbC_15350	Paraquat-inducible protein A	NC_014306.1
EbC_03340	ssDNA-binding protein	NC_014306.1
EbC_13440	hypothetical protein	NC_014306.1
EbC_02170	Magnesium transport protein CorA	NC_014306.1
EbC_31430	cytochrome c biogenesis protein	NC_014306.1
EbC_00050	regulatory ATPase variant A	NC_014306.1
EbC_03480	transposase (IS3/IS911 family), fragment	NC_014306.1
EbC_36450	Proline aminopeptidase P II	NC_014306.1
EbC_36440	2-octaprenyl-6-methoxyphenol hydroxylase	NC_014306.1
EbC_26820	cytosine-specific methyltransferase	NC_014306.1
EbC_00790	2-amino-3-ketobutyrate coenzyme A ligase	NC_014306.1
EbC_07760	methionine gamma-lyase	NC_014306.1
EbC_00700	family 2 glycosyl transferase	NC_014306.1
EbC_00740	Lipid A core--surface polymer ligase WaaL	NC_014306.1
EbC_24050	UDP-glucose dehydrogenase	NC_014306.1
EbC_29000	amino acid permease	NC_014306.1
EbC_01970	lipopolysaccharide biosynthesis protein WzzE	NC_014306.1
EbC_01990	UDP-N-acetyl-D-mannosamine dehydrogenase	NC_014306.1
EbC_02010	TDP-4-oxo-6-deoxy-D-glucose transaminase	NC_014306.1
EbC_02040	ECA polymerase	NC_014306.1
EbC_15590	hypothetical protein	NC_014306.1
EbC_02030	4-alpha-L-fucosyltransferase	NC_014306.1
EbC_02050	UDP-N-acetyl-D-mannosaminuronic acid transferase	NC_014306.1
EbC_01980	UDP-N-acetylglucosamine 2-epimerase	NC_014306.1
EbC_02150	hydrolase	NC_014306.1
EbC_36290	flavodoxin 2	NC_014306.1
EbC_35650	RNA 2'-O-ribose methyltransferase	NC_014306.1
EbC_09940	thiamine biosynthesis protein ThiI	NC_014306.1
EbC_24120	hypothetical protein	NC_014306.1
EbC_18440	transketolase	NC_014306.1
EbC_06640	transaldolase B	NC_014306.1
EbC_06680	molecular chaperone DnaK	NC_014306.1
EbC_07000	thiamine/thiamine pyrophosphate ABC transporter permease	NC_014306.1
EbC_07740	Blue copper oxidase CueO	NC_014306.1
EbC_07340	dephospho-CoA kinase	NC_014306.1
EbC_07790	multidrug ABC transporter ATPase	NC_014306.1
EbC_07800	ABC transporter	NC_014306.1
EbC_07810	acyltransferase 3	NC_014306.1
EbC_07910	ATP-dependent helicase	NC_014306.1
EbC_08330	prolyl-tRNA synthetase	NC_014306.1
EbC_08320	hypothetical protein	NC_014306.1
EbC_08290	tRNA(Ile)-lysidine synthase	NC_014306.1
EbC_08190	hypothetical protein	NC_014306.1
EbC_08430	type 11 methyltransferase	NC_014306.1
EbC_09570	ethanolamin permease	NC_014306.1
EbC_09980	major facilitator superfamily transporter	NC_014306.1
EbC_10620	hypothetical protein	NC_014306.1
EbC_10140	hypothetical protein	NC_014306.1
EbC_10150	Queuosine biosynthesis protein QueC	NC_014306.1
EbC_10260	6-O-methylguanine DNA methyltransferase	NC_014306.1
EbC_12510	Nicotinate-nucleotide adenylyltransferase	NC_014306.1
EbC_12450	penicillin-binding protein 5	NC_014306.1
EbC_12560	glutamate-aspartate ABC transporter ATP-binding protein	NC_014306.1
EbC_12630	PhoH-like protein	NC_014306.1
EbC_13070	TolQ colicin import protein	NC_014306.1
EbC_13060	acyl-CoA thioester hydrolase YbgC	NC_014306.1
EbC_12870	allophanate hydrolase subunit 1	NC_014306.1
EbC_13450	molybdenum cofactor biosynthesis protein A	NC_014306.1
EbC_13560	hypothetical protein	NC_014306.1
EbC_13570	Nickel-dependent hydrogenase b-type cytochrome subunit	NC_014306.1
EbC_14350	Virulence-related outer membrane protein X	NC_014306.1
EbC_14780	N-acetylmuramoyl-L-alanine amidase	NC_014306.1
EbC_14960	pyruvate formate lyase activating enzyme 1	NC_014306.1
EbC_15000	phosphoserine aminotransferase	NC_014306.1
EbC_15100	3-deoxy-manno-octulosonate cytidylyltransferase	NC_014306.1
EbC_15300	dihydroorotate dehydrogenase	NC_014306.1
EbC_15320	hypothetical protein	NC_014306.1
EbC_15330	hypothetical protein	NC_014306.1
EbC_15340	ABC transporter ATP-binding protein	NC_014306.1
EbC_15400	hypothetical protein	NC_014306.1
EbC_16510	50S ribosomal protein L32	NC_014306.1
EbC_10500	hypothetical protein	NC_014306.1
EbC_10510	hypothetical protein	NC_014306.1
EbC_16870	Virulence associated sensor histidine kinase	NC_014306.1
EbC_16630	PTS system glucose-specific transporter subunit IIBC	NC_014306.1
EbC_16700	NADH dehydrogenase	NC_014306.1
EbC_19960	hypothetical protein	NC_014306.1
EbC_20020	hypothetical protein	NC_014306.1
EbC_19140	LysR family transcripitonal regulator	NC_014306.1
EbC_18960	phosphoenolpyruvate synthase	NC_014306.1
EbC_19000	hypothetical protein	NC_014306.1
EbC_18930	hypothetical protein	NC_014306.1
EbC_18800	Threonyl-tRNA synthetase	NC_014306.1
EbC_18740	phosphatase YniC	NC_014306.1
EbC_18730	hypothetical protein	NC_014306.1
EbC_14170	chlorohydrolase	NC_014306.1
EbC_26750	glycosyltransferase	NC_014306.1
EbC_13850	ABC transporter ATP-binding protein	NC_014306.1
EbC_05060	hypothetical protein	NC_014306.1
EbC_05240	ribosomal RNA small subunit methyltransferase D	NC_014306.1
EbC_05150	hypothetical protein	NC_014306.1
EbC_00410	hypothetical protein	NC_014306.1
EbC_01830	magnesium-chelatase	NC_014306.1
EbC_02250	MFS family, sn-glycerol-3-phosphate transport protein	NC_014306.1
EbC_02350	ubiquinone biosynthesis protein UbiB	NC_014306.1
EbC_00840	exported peptidase	NC_014306.1
EbC_02470	Trk system potassium uptake protein TrkH	NC_014306.1
EbC_00250	Thiol:disulfide interchange protein DsbA	NC_014306.1
EbC_00350	tRNA-processing ribonuclease BN	NC_014306.1
EbC_01470	ferredoxin-NADP reductase	NC_014306.1
EbC_01780	tRNA (uracil-5-)-methyltransferase	NC_014306.1
EbC_02740	nucleoid protein HU alpha subunit	NC_014306.1
EbC_02760	phosphoribosylamine--glycine ligase	NC_014306.1
EbC_03110	Zinc uptake regulation protein	NC_014306.1
EbC_03150	Quinone oxidoreductase	NC_014306.1
EbC_03570	Na(+)/H(+) exchanger YjcE	NC_014306.1
EbC_03580	LysR family transcripitonal regulator	NC_014306.1
EbC_04490	N-acetylmuramoyl-L-alanine amidase	NC_014306.1
EbC_04480	hypothetical protein	NC_014306.1
EbC_04430	phosphatidylserine decarboxylase proenzyme	NC_014306.1
EbC_39630	hypothetical protein	NC_014306.1
EbC_05760	hypothetical protein	NC_014306.1
EbC_06130	hypothetical protein	NC_014306.1
EbC_06200	D-isomer specific 2-hydroxyacid dehydrogenase	NC_014306.1
EbC_05730	DNA polymerase III subunit psi	NC_014306.1
EbC_06070	Mg-dependent DNase	NC_014306.1
EbC_06080	deoxyribose-phosphate aldolase	NC_014306.1
EbC_14480	glutathione transport system permease GsiC	NC_014306.1
EbC_03030	phosphate-starvation-inducible E, protein PsiE	NC_014306.1
EbC_03020	hypothetical protein	NC_014306.1
EbC_03010	hypothetical protein	NC_014306.1
EbC_16070	glucans biosynthesis protein C	NC_014306.1
EbC_10280	YmoB protein	NC_014306.1
EbC_12100	quinoprotein glucose dehydrogenase	NC_014306.1
EbC_19950	protease YdgD	NC_014306.1
EbC_19850	Rok-family transcriptional regulator	NC_014306.1
EbC_19840	LysR family transcripitonal regulator	NC_014306.1
EbC_18760	fructosamine kinase	NC_014306.1
EbC_18750	hypothetical protein	NC_014306.1
EbC_11520	endoribonuclease L-PSP	NC_014306.1
EbC_13720	hypothetical protein	NC_014306.1
EbC_30270	DNA repair system specific for alkylated DNA	NC_014306.1
EbC_05110	DedA-family protein	NC_014306.1
EbC_05100	hypothetical protein	NC_014306.1
EbC_05090	exported protein YqjC	NC_014306.1
EbC_05080	hypothetical protein	NC_014306.1
EbC_05050	hypothetical protein	NC_014306.1
EbC_05070	hypothetical protein	NC_014306.1
EbC_40270	Anti-sigma B factor antagonist	NC_014306.1
EbC_40280	toluene tolerance ABC transporter auxiliary subunit	NC_014306.1
EbC_40290	toluene tolerance ABC transporter periplasmic subunit	NC_014306.1
EbC_40300	toluene tolerance ABC transporter permease	NC_014306.1
EbC_40310	ABC transporter ATP-binding protein	NC_014306.1
EbC_04730	hypothetical protein	NC_014306.1
EbC_04740	hypothetical protein	NC_014306.1
EbC_04760	hypothetical protein	NC_014306.1
EbC_32720	sulfate transport protein	NC_014306.1
EbC_25060	Zinc uptake ABC transporter ATPase	NC_014306.1
EbC_25080	Holliday junction ATP-dependent DNA helicase	NC_014306.1
EbC_25070	Zinc uptake ABC transporter permease	NC_014306.1
EbC_38670	3,4-dihydroxy-2-butanone 4-phosphate synthase	NC_014306.1
EbC_03120	plasmid transfer protein TraF	NC_014306.1
EbC_00220	molybdopterin-guanine dinucleotide biosynthesis protein MobA	NC_014306.1
EbC_02490	UDP-N-acetylenolpyruvoylglucosamine reductase	NC_014306.1
EbC_02780	hypothetical protein	NC_014306.1
EbC_34580	Chaperone protein	NC_014306.1

## Sheet: S2
Table S2: Genes present in the reconstructed Erwinia/Pantoea LCA core genome that were absent in BFo2.
Genes absent from the genomes of BFo2 that were predicted in the reconstructed LCA core genome. Locus tags refer to orthologous genes found in the Erwinia billingiae Eb661 genome.
Functional category	Locus Tag	Description
General, misc. and unknown function
	EbC_08750	5-methylthioribose kinase
	EbC_27110	Amidohydrolase
	EbC_06450	Amidohydrolase
	EbC_04900	Amidohydrolase
	EbC_15490	CoA-binding protein
	EbC_04340	Entericidin EcnAB family protein
	EbC_08270	Lysine decarboxylase
	EbC_40570	Malate dehydrogenase
	EbC_18690	Osmotically-inducible lipoprotein E
	EbC_33500	Peptidase
	EbC_16840	Peptidase T
	EbC_01160	Phage baseplate assembly protein
	EbC_09680	Phosphate binding protein
	EbC_06420	Pirin
	EbC_05020	Pirin
	EbC_03120	Plasmid transfer protein TraF
	EbC_33590	Polyphosphate kinase
	EbC_35800	Prepilin peptidase dependent protein
	EbC_35610	Protein syd
	EbC_37720	Pyrroloquinoline quinone
	EbC_01830	Regulator SirB
	EbC_26360	Restriction enzyme-like protein
	EbC_19110	Riboflavin synthase subunit alpha
	EbC_07710	S-adenosylmethionine decarboxylase
	EbC_24250	Serine kinase family protein
	EbC_05960	Serine/threonine protein kinase
	EbC-24330	SpoVR family protein
	EbC_19020	SufB protein
	EbC_08710	Strongly methionine salvage pathway enzyme
	EbC_40750	Sulfite oxidase subunit
	EbC_40760	yedZ; Sulfite oxidase subunit
	EbC_35380	Sulfite reductase
	EbC_09340	Transfer inhibition protein Tir
	EbC_07680	Hrp-dependent type III effector
	EbC_18540	Invasin
	EbC_35360	YCII-related domain family protein
	EbC_14130	Urocanate hydratase
	EbC_10280	YmoB protein
	EbC_39860	Anaerobic ribonucleoside-triphosphate reductase
	EbC_22360	Asp/Glu/hydantoin racemase
	EbC_19040	Component of SufB-SufC-SufD
	EbC_06780	Dihydrodipicolinate reductase
	EbC_15300	Dihydroorotate dehydrogenase
	EbC_18760	Fructosamine kinase
	EbC_38610	Glutathionylspermidine synthase
	EbC_03060	Glycerol-3-phosphate
	EbC_21420	Glycoside hydrolase
	EbC_00740	Lipid A core--surface polymer ligase WaaL
	EbC_36350	Metal dependent phosphohydrolase
	EbC_26840	Metal-dependent phosphohydrolase
Transport and metabolism (incl. amino acid, carbohydrate and coenzyme)
	EbC_06350	ABC transporter permease
	EbC_06370	ABC transporter substrate-binding
	EbC_18780	ABC transporter substrate-binding
	EbC_11160	Acyl-CoA thioesterase
	EbC_08760	Acyl-coenzyme A dehydrogenase
	EbC_07810	Acyltransferase 3
	EbC_04260	Anaerobic C4-dicarboxylate transporter
	EbC_16820	Benzoate membrane transport protein
	EbC_34030	Hydrolase
	EbC_14340	Inner membrane transport protein
	EbC_38470	Inosine/uridine-preferring nucleoside hydrolase
	EbC_21290	Long-chain fatty acid transport
	EbC_13270	Molybdenum transport protein
	EbC_14190	N-formylglutamate amidohydrolase
	EbC_05640	Nucleoside hydrolase
	EbC_36860	Ornithine decarboxylase,
	EbC_09880	Phosphatidylglycerophosphatase A
	EbC_36070	Phosphotransferase system,
	EbC_30940	Polyamine ABC transporter
	EbC_14650	Putrescine-binding periplasmic
	EbC_13150	Quinolinate synthetase A
	EbC_04910	Selenocysteine synthase
	EbC_40320	Sodium/calcium antiporter
	EbC_07720	Spermidine synthase
	EbC_11640	TDP-glucose-4,6-dehydratase-like
	EbC_15550	Glucose-1-phosphatase
	EbC_15470	Methylglyoxal synthase
	EbC_06090	Thymidine phosphorylase
	EbC_08480	Type 11 methyltransferase
	EbC_10580	UshA protein (UDP-sugar hydrolase
	EbC_06310	Xylose isomerase
	EbC_01660	5,10 methylenetetrahydrofolate kinase
	EbC_14140	Histidine ammonia-lyase
	EbC_14450	L-asparaginase
	EbC_07820	Aspartate 1-decarboxylase
	EbC_08080	[protein-PII] uridylyltransferase
	EbC_15720	Autoinducer synthase
Signal transduction
	ETA_26650	Carbon storage regulator
	EbC_05880	Forkhead-associated (FHA) protein
	EbC_33270	Nitrate/nitrite sensor histidine
	EbC_05890	Protein phosphatase 2C-like protein
Replication recombination and repair
	EbC_26820	Cytosine-specific methyltransferase
	EbC_26810	DNA mismatch endonuclease
	EbC_38810	G/U mismatch-specific DNA
	EbC_03480	Transposase (IS3/IS911 family),
Virulence
	EbC_29310	Exopolysaccharide biosynthesis
	EbC_29330	Exopolysaccharide biosynthesis
	EbC_17040	Exopolysaccharide biosynthesis
	EbC_29340	Exopolysaccharide biosynthesis
	EbC_29390	Exopolysaccharide biosynthesis (AmsC)
	EbC_05810	Type VI secretion system-associated
	EbC_20960	Virulence factor SrfC
	EbC_05910	Virulence protein, SciE type family
	EbC_05970	Rhs element Vgr family protein
	EbC_05990	RHS family protein
Motility
	EbC_26340	Flagella biosynthesis protein
	EbC_16330	Flagellar biosynthesis protein
	EbC_26410	Flagellar export chaperone
	EbC_25270	Flagellar protein
	EbC_38170	Type I pili (Chaperone-usher pili)
	EbC_38180	Type I pili (Chaperone-usher pili)
	EbC_38210	Type I pili, Chaperone-usher pili)
Transcription
	EbC_26690	Colanic acid capsular biosynthesis protein
	EbC_11200	Quorum-sensing transcriptional regulator
	EbC_13950	HTH-type transcriptional regulator
	EbC_04240	TetR family transcripitonal
	EbC_17290	TetR family transcripitonal
	EbC_13960	Transcriptional regulator
	EbC_14360	Transcriptional regulator
	EbC_08940	Transcriptional regulator
Translation
	EbC_08130	Ribosome recycling factor
	EbC_40110	RNA-binding protein
	EbC_08740	Translation initiation factor
Posttranslational modification protein turnover chaperones
	EbC_34400	Glutaredoxin
	EbC_09810	Lipoprotein
	EbC_21110	Lipoprotein
	EbC_05770	Lipoprotein
	EbC_33980	Lipoprotein
	EbC_14770	Lipoprotein YbjP
	EbC_03000	Lipoprotein YmcC
	EbC_37660	Selenoprotein
Cell wall/membrane biogenesis and cell division
	EbC_26750	Glycosyltransferase
	EbC_22480	Glycosyltransferase
	EbC_07260	N-acetylglucosamine Deacetylase
	EbC_24290	Undecaprenyl-phosphate galactose
	EbC_23870	Intracellular septation protein
	EbC_00660	lipopolysaccharide core
	EbC_12460	Rare lipoprotein A
	EbC_40720	Rod shape-determining protein
Hypothetical proteins
	EbC_01770	Hypothetical Protein
	EbC_02190	Hypothetical Protein
	EbC_02270	Hypothetical Protein
	EbC_03010	Hypothetical Protein
	EbC_03020	Hypothetical Protein
	EbC_03100	Hypothetical Protein
	EbC_03180	Hypothetical Protein
	EbC_03630	Hypothetical Protein
	EbC_03800	Hypothetical Protein
	EbC_04720	Hypothetical Protein
	EbC_04860	Hypothetical Protein
	EbC_04870	Hypothetical Protein
	EbC_04880	Hypothetical Protein
	EbC_04890	Hypothetical Protein
	EbC_04920	Hypothetical Protein
	EbC_05050	Hypothetical Protein
	EbC_05230	Hypothetical Protein
	EbC_05710	Hypothetical Protein
	EbC_05760	Hypothetical Protein
	EbC_05850	Hypothetical Protein
	EbC_05900	Hypothetical Protein
	EbC_06020	Hypothetical Protein
	EbC_06060	Hypothetical Protein
	EbC_06570	Hypothetical Protein
	EbC_08060	Hypothetical Protein
	EbC_08700	Hypothetical Protein
	EbC_09110	Hypothetical Protein
	EbC_09240	Hypothetical Protein
	EbC_09410	Hypothetical Protein
	EbC_10420	Hypothetical Protein
	EbC_10510	Hypothetical Protein
	EbC_12310	Hypothetical Protein
	EbC_12550	Hypothetical Protein
	EbC_13120	Hypothetical Protein
	EbC_13200	Hypothetical Protein
	EbC_13720	Hypothetical Protein
	EbC_13790	Hypothetical Protein
	EbC_14160	Hypothetical Protein
	EbC_14610	Hypothetical Protein
	EbC_14640	Hypothetical Protein
	EbC_14710	Hypothetical Protein
	EbC_15480	Hypothetical Protein
	EbC_15570	Hypothetical Protein
	EbC_17550	Hypothetical Protein
	EbC_18390	Hypothetical Protein
	EbC_18650	Hypothetical Protein
	EbC_18770	Hypothetical Protein
	EbC_18950	Hypothetical Protein
	EbC_19510	Hypothetical Protein
	EbC_19790	Hypothetical Protein
	EbC_20160	Hypothetical Protein
	EbC_20560	Hypothetical Protein
	EbC_21440	Hypothetical Protein
	EbC_22670	Hypothetical Protein
	EbC_22780	Hypothetical Protein
	EbC_23740	Hypothetical Protein
	EbC_24120	Hypothetical Protein
	EbC_24260	Hypothetical Protein
	EbC_24650	Hypothetical Protein
	EbC_24670	Hypothetical Protein
	EbC_25150	Hypothetical Protein
	EbC_26870	Hypothetical Protein
	EbC_29790	Hypothetical Protein
	EbC_29980	Hypothetical Protein
	EbC_30150	Hypothetical Protein
	EbC_32220	Hypothetical Protein
	EbC_32380	Hypothetical Protein
	EbC_32400	Hypothetical Protein
	EbC_32410	Hypothetical Protein
	EbC_34350	Hypothetical Protein
	EbC_35600	Hypothetical Protein
	EbC_38080	Hypothetical Protein
	EbC_38600	Hypothetical Protein
	EbC_40350	Hypothetical Protein
	EbC_40540	Hypothetical Protein

## Sheet: S3
Table S3: Genes present in the reconstructed Erwinia/Pantoea LCA core genome that were absent in BFo1.
Genes absent from the genomes of BFo1 that were predicted in the reconstructed LCA core genome. Locus tags refer to orthologous genes found in the Erwinia billingiae Eb661 genome.
Accession	Locus Tag	Description
YP_003742811.1	EbC_34330	Nucleoside channel; phage T6 receptor
YP_003740418.1	EbC_1340	50S ribosomal protein L36
YP_003740790.1	EbC_14080	Agmatinase
YP_003740924.1	EbC_15420	Cell division inhibitor
YP_003741108.1	EbC_17260	Rieske (2Fe-2S) domain-containing protein
YP_003741064.1	EbC_16820	Benzoate membrane transport protein
YP_003741492.1	EbC_21110	Lipoprotein [Erwinia billingiae
YP_003742032.1	EbC_26540	Flagellar hook-basal body complex
YP_003739465.1	EbC_00740	Lipid A core--surface polymer ligase
YP_003742705.1	EbC_33270	Nitrate/nitrite sensor histidine kinase
YP_003743186.1	EbC_38080	Hypothetical protein
YP_003741377.1	EbC_19960	Hypothetical protein
YP_003741843.1	EbC_24650	Hypothetical protein
